# Supplementary material for: Genome Evolution of Invasive Methicillin-Resistant Staphylococcus aureus in the Americas
Source: Microbiol Spectr. 2022 May 31;10(3):e00201-22. doi: 10.1128/spectrum.00201-22 (PMC9241880; doi:10.1128/spectrum.00201-22)
Supplement: Supplemental file 2 — Supplemental material. Download spectrum.00201-22-s0002.xlsx, XLSX file, 0.05 MB [file spectrum.00201-22-s0002.xlsx]

## Sheet: Table S1
Table S1. Genome assembly, MLST, BAPS clusters, genetic characteristics, accession numbers and associated metadata of 386 MRSA isolates from bacteremia
Strain name	location	date_sampling	ST	CC	BAPS SC	sccmec	pvl	ACME	spa type	viru total	plamids	CDS	completeness	contamination	No. of contigs	Longest contig	Genome Length	GC	N50	Reference
12sab	New Hampshire	2011-1-30	5	5	8	IIa			t002	58	repUS43;rep10b;rep16;rep21;rep5a;rep20;rep22	2701	99.11	2.45	68	623496	2855150	32.73	247377	Smith et al. 2020
141sab	New Hampshire	2013-7-25	5	5	8	IIa			t002	57	rep22	2641	98.92	0.24	31	419342	2829853	32.78	182463	Smith et al. 2020
142sab	New Hampshire	2013-7-24	6406	5	8	IIa			t002	57	rep16;rep22;rep20;rep21	2726	99.11	0.24	60	613029	2890228	32.75	217231	Smith et al. 2020
146sab	New Hampshire	2013-8-10	8	8	7	IVa	PVL+	ACME+	t008	63	rep19;rep16;rep7c;rep21	2684	99.11	0.86	21	583989	2876164	32.63	281216	Smith et al. 2020
14sab	New Hampshire	2011-2-8	105	5	8	IIa			t002	58	rep16;rep21;rep20	2681	99.11	2.62	46	443544	2856757	32.72	221289	Smith et al. 2020
152sab	New Hampshire	2018-6-24	8	8	7	IVa		ACME+	t068	59	rep21;rep7c;rep16;rep19	2706	99.03	0.89	50	494308	2890543	32.64	270361	Smith et al. 2020
153sab	New Hampshire	2018-6-24	1750	8	7	IVa		ACME+	t008	60	rep7c;rep16;rep13;rep19;rep21	2611	99.11	0.83	25	675516	2827445	32.62	181052	Smith et al. 2020
156sab	New Hampshire	2018-6-30	8	8	7	IVa	PVL+	ACME+	t008	62	rep21;rep19;rep16;rep7c	2684	99.11	0.83	28	551357	2877622	32.62	313610	Smith et al. 2020
159sab	New Hampshire	2018-8-5	8	8	7	IVa	PVL+	ACME+	t008	63	rep7c;rep21;rep19;rep16	2691	99.11	0.86	32	675779	2884786	32.63	237325	Smith et al. 2020
15sab	New Hampshire	2011-2-7	5	5	8	IIa			None	56	rep20;rep22;rep21;rep16	2558	99.11	0.24	26	623178	2781288	32.68	243929	Smith et al. 2020
160sab	New Hampshire	2018-8-11	105	5	8	IIa			t002	57	rep21;rep16;rep19	2712	98.92	0.36	63	342555	2883718	32.74	218144	Smith et al. 2020
161sab	New Hampshire	2018-8-12	8	8	7	IVa	PVL+	ACME+	t008	63	rep19;rep16;rep7c;rep21	2729	99.11	0.83	32	620346	2912646	32.66	382136	Smith et al. 2020
179sab	New Hampshire	2018-8-26	8	8	7	IVa	PVL+	ACME+	t008	63	rep7c;rep21;rep16;rep19;rep7a	2684	99.11	0.83	20	676130	2879508	32.63	453192	Smith et al. 2020
180sab	New Hampshire	2018-8-27	8	8	7	IVa	PVL+	ACME+	t008	62	rep16;rep7c;rep21;rep19	2680	99.11	0.83	33	446213	2873235	32.63	217249	Smith et al. 2020
188sab	New Hampshire	2018-5-22	8	8	7	IVa		ACME+	t008	61	rep19;rep7c;rep21;rep16	2685	99.11	0.83	27	676092	2873223	32.65	188782	Smith et al. 2020
189sab	New Hampshire	2018-5-30	8	8	7	IVa	PVL+	ACME+	None	60	rep7c;rep16;rep21;rep19;rep10	2679	99.11	0.83	30	569813	2869248	32.64	300460	Smith et al. 2020
190sab	New Hampshire	2018-3-11	8	8	7	IVa	PVL+	ACME+	t008	63	rep19;rep7c;rep21;rep16	2741	99.11	0.86	31	865083	2916859	32.66	240143	Smith et al. 2020
192sab	New Hampshire	2018-3-12	105	5	8	IIa			t002	57	rep20;rep21;rep16	2718	99.11	0.24	62	297779	2882523	32.73	217977	Smith et al. 2020
193sab	New Hampshire	2018-3-11	8	8	7	IVa	PVL+	ACME+	t008	63	rep19;rep21;rep16;rep7c	2727	99.11	0.92	62	864769	2899690	32.61	853153	Smith et al. 2020
195sab	New Hampshire	2018-3-13	8	8	7	IVa	PVL+	ACME+	t008	62	rep19;rep7c;rep21;rep10;rep16	2762	99.11	1.03	35	864788	2930269	32.65	285582	Smith et al. 2020
199sab	New Hampshire	2018-4-16	8	8	7	IVa	PVL+	ACME+	t008	63	rep16;rep19;rep21;rep10;rep7c	2693	99.11	0.84	27	675724	2886134	32.62	435060	Smith et al. 2020
200sab	New Hampshire	2018-4-21	8	8	7	IVa			t024	59	rep21;rep19;rep7a;rep16;rep7c	2646	99.11	0.83	37	661823	2841390	32.65	243202	Smith et al. 2020
201sab	New Hampshire	2018-4-20	105	5	8	IIa			None	58	rep16;rep21;rep20	2646	99.11	0.25	24	617709	2846667	32.71	287739	Smith et al. 2020
209sab	New Hampshire	2018-1-18	5	5	8	IIa			t002	57	rep21;rep19;rep16;rep22	2697	99.11	0.24	33	489600	2870765	32.76	255059	Smith et al. 2020
211sab	New Hampshire	2018-2-7	5	5	8	IVa			t002	55	rep20;repUS21;rep21;rep16;repUS56;rep5a	2499	99.11	0.24	30	376312	2736806	32.7	174137	Smith et al. 2020
212sab	New Hampshire	2018-2-14	8	8	7	IVa	PVL+	ACME+	t008	60	rep19;rep7c;rep16;rep24a;rep21	2712	99.11	0.85	27	846817	2898850	32.6	405258	Smith et al. 2020
217sab	New Hampshire	2018-2-22	8	8	7	IVa	PVL+	ACME+	t008	63	rep10;rep21;rep7c;rep16;rep19	2706	99.11	0.93	40	1013479	2898035	32.62	220507	Smith et al. 2020
221sab	New Hampshire	2017-12-1	8	8	7	IVa	PVL+	ACME+	t008	62	rep21;rep16;rep10;rep19;rep7c	2694	99.11	0.83	32	808168	2886560	32.63	347172	Smith et al. 2020
224sab	New Hampshire	2017-12-2	8	8	7	IVa	PVL+	ACME+	t008	62	rep7c;rep21;rep16;rep19;rep10	2691	99.11	0.83	30	804272	2883886	32.62	189461	Smith et al. 2020
226sab	New Hampshire	2017-12-11	105	5	8	IIa			t002	56	rep16;rep19;rep21	2642	99.11	0.24	35	607339	2840326	32.76	174001	Smith et al. 2020
228sab	New Hampshire	2017-10-20	105	5	8	IIa			t686	57	rep16;rep20;rep21;rep22	2719	99	0.24	38	436916	2893201	32.76	174090	Smith et al. 2020
229sab	New Hampshire	2017-10-25	8	8	7	IVa	PVL+	ACME+	t008	60	rep13;rep19;rep7c;rep21;rep16	2670	99.11	0.87	35	638199	2869335	32.64	173255	Smith et al. 2020
231sab	New Hampshire	2017-10-28	8	8	7	IVa	PVL+	ACME+	t008	60	rep19;rep13;rep16;rep7c;rep21	2675	99.11	0.83	31	661843	2870599	32.63	381270	Smith et al. 2020
235sab	New Hampshire	2017-8-5	8	8	7	IVa		ACME+	t008	60	rep16;rep21;rep7a;rep7c;rep19	2619	99.11	0.83	47	549620	2837170	32.62	217455	Smith et al. 2020
242sab	New Hampshire	2017-9-22	105	5	8	IIa			t002	57	rep22	2646	99.11	0.24	28	611202	2831918	32.78	244054	Smith et al. 2020
247sab	New Hampshire	2017-5-31	5	5	8	IIa			t010	57	rep16;rep10;rep21;rep20	2668	99.11	0.55	48	284274	2860515	32.72	172804	Smith et al. 2020
249sab	New Hampshire	2017-6-8	105	5	8	IIa			None	56	rep20;rep16;rep21	2655	99.11	0.24	34	514375	2844996	32.72	173937	Smith et al. 2020
24sab	New Hampshire	2011-5-6	5	5	8	IIa			t002	57	rep20;rep21;rep16;rep22	2639	99.11	0.24	36	509030	2831693	32.73	222166	Smith et al. 2020
255sab	New Hampshire	2017-7-3	6408	5	8	IIa			None	56	rep22	2509	98.82	0.24	36	325887	2741350	32.75	176150	Smith et al. 2020
258sab	New Hampshire	2017-7-8	5	5	8	IIa			t067	57	rep16;rep22;rep20;rep21	2594	99.11	0.28	30	442500	2809601	32.72	222157	Smith et al. 2020
25sab	New Hampshire	2011-5-16	8	8	7	IVa	PVL+	ACME+	t008	61	rep16;rep7c;rep19;rep21	2682	99.11	0.96	36	803978	2880310	32.63	209692	Smith et al. 2020
260sab	New Hampshire	2017-7-9	5	5	8	IVc			None	58	rep16;rep19;rep5a;rep24b;rep21	2526	99.11	0.27	21	481006	2743015	32.7	285274	Smith et al. 2020
262sab	New Hampshire	2017-7-13	8	8	7	IVa	PVL+	ACME+	t008	63	rep19;rep16;rep21;rep10;rep7c	2695	99.11	0.83	34	812247	2887115	32.62	347466	Smith et al. 2020
26sab	New Hampshire	2011-5-18	8	8	7	IVb			None	57	rep21;rep7c	2619	99.11	0.24	27	521084	2821437	32.65	227907	Smith et al. 2020
279sab	New Hampshire	2017-2-22	8	8	7	IVa	PVL+	ACME+	t008	62	rep7c;rep19;rep21;rep16	2721	99.11	0.83	42	860091	2894900	32.64	201958	Smith et al. 2020
280sab	New Hampshire	2017-3-22	1750	8	7	IVa		ACME+	t121	62	rep21;rep16;rep7c;rep19	2620	99.11	0.86	36	583667	2833546	32.62	173228	Smith et al. 2020
285sab	New Hampshire	2017-3-29	8	8	7	IVa	PVL+	ACME+	t008	63	rep16;rep7c;rep19;rep21	2682	99.11	0.83	31	675829	2880195	32.62	298618	Smith et al. 2020
288sab	New Hampshire	2017-4-3	5	5	8	IVc			26-23-17-16-16-16	59	rep5a;rep24b;rep19;rep21;rep16	2540	99.11	0.24	29	467087	2753990	32.7	171890	Smith et al. 2020
289sab	New Hampshire	2017-4-2	5	5	8	IIa			None	57	rep21;rep22;rep20;rep16	2603	98.92	0.27	33	381046	2809634	32.72	243998	Smith et al. 2020
300sab	New Hampshire	2016-12-11	5	5	8	IIa			t002	58	rep21;rep20;rep16;rep22	2632	99.11	1.18	31	623181	2819217	32.71	443636	Smith et al. 2020
302sab	New Hampshire	2017-1-5	8	8	7	IVa	PVL+	ACME+	t008	62	rep19;rep10;rep16;rep21;rep7c	2730	99.11	0.83	40	525250	2920538	32.61	329434	Smith et al. 2020
303sab	New Hampshire	2017-1-10	5	5	8	IIa			t002	58	rep19;rep16;rep22;rep20;rep21	2747	99.11	0.24	66	315419	2913095	32.72	166863	Smith et al. 2020
316sab	New Hampshire	2016-10-20	8	8	7	IVa	PVL+	ACME+	t008	62	rep16;rep21;rep19;rep7c	2701	99.11	0.83	38	804141	2889438	32.63	365437	Smith et al. 2020
318sab	New Hampshire	2016-11-10	8	8	7	IVa	PVL+	ACME+	t008	61	rep7c;rep21	2672	98.52	0.84	34	719827	2859552	32.66	345515	Smith et al. 2020
31sab	New Hampshire	2011-7-25	8	8	7	IVa	PVL+	ACME+	None	62	rep19;rep16;rep21;rep7c	2683	99.11	0.83	32	629779	2879851	32.63	211377	Smith et al. 2020
322sab	New Hampshire	2016-8-9	5	5	8	IIa			t1340	58	rep22;rep16;rep21;rep20	2537	99.11	0.27	33	487348	2768851	32.7	222151	Smith et al. 2020
325sab	New Hampshire	2016-8-7	8	8	7	IVa	PVL+	ACME+	t008	61	rep19;rep7c;rep21;rep16	2666	99.11	0.83	32	661904	2866581	32.64	379576	Smith et al. 2020
327sab	New Hampshire	2016-8-10	8	8	7	IVa	PVL+	ACME+	t008	59	rep19;rep21;rep16;rep7c	2669	99.11	0.83	41	569825	2869313	32.64	173362	Smith et al. 2020
328sab	New Hampshire	2016-8-9	105	5	8	IIa			t002	56	rep16;rep21;rep19	2704	98.92	0.36	63	322437	2881404	32.74	218028	Smith et al. 2020
334sab	New Hampshire	2016-9-10	105	5	8	IIa			t002	57	rep19;rep16;rep21	2692	98.92	0.36	56	270934	2876533	32.76	204681	Smith et al. 2020
341sab	New Hampshire	2016-7-6	231	5	8	IIa			t002	57	rep22;rep20;rep19;rep16;rep21	2672	99.11	0.24	33	555464	2851669	32.73	243549	Smith et al. 2020
342sab	New Hampshire	2016-7-7	8	8	7	IVa	PVL+	ACME+	t008	60	rep16;rep21;rep10;rep15;rep19;rep7c	2801	99.11	0.98	69	354983	2974399	32.6	180829	Smith et al. 2020
344sab	New Hampshire	2016-7-13	5	5	8	IVc			t10713	58		2529	99.11	0.24	27	466307	2746214	32.72	219947	Smith et al. 2020
349sab	New Hampshire	2016-6-6	105	5	8	IIa			None	56	rep22;rep16;rep21;rep20;rep7a	2721	99	0.25	47	339778	2893064	32.76	174096	Smith et al. 2020
350sab	New Hampshire	2016-6-7	5	5	8	IIa			t002	55	rep20;rep22;rep16;rep21	2652	99.11	0.25	50	444016	2843354	32.72	168751	Smith et al. 2020
351sab	New Hampshire	2016-6-7	5	5	8	IIa			t067	56	rep16;rep21;rep22;rep20	2644	99.11	0.24	39	381209	2833262	32.73	220389	Smith et al. 2020
355sab	New Hampshire	2016-4-5	8	8	7	IVa	PVL+	ACME+	t008	60	rep16;rep7c;rep19;rep24a;rep21	2708	99.11	0.85	35	847005	2898905	32.61	345516	Smith et al. 2020
356sab	New Hampshire	2016-4-7	2253	8	7	IVg			t008	58	rep19;rep7c;rep21;rep16	2616	98.82	0.28	37	378988	2824488	32.66	194269	Smith et al. 2020
358sab	New Hampshire	2016-5-1	8	8	7	IVg			t008	57	rep7c;rep21	2597	99.1	0.24	31	704638	2806429	32.7	291855	Smith et al. 2020
369sab	New Hampshire	2016-2-24	8	8	7	IVa	PVL+	ACME+	None	63	rep19;rep7c;rep16;rep21	2682	99.11	0.86	33	675804	2879731	32.62	173229	Smith et al. 2020
370sab	New Hampshire	2016-2-24	105	5	8	IIa			t002	59	rep16;rep20;rep21	2639	99.11	0.24	35	443490	2842210	32.72	162418	Smith et al. 2020
371sab	New Hampshire	2016-3-2	5	5	8	IIa			t002	56	rep21;rep16;rep20	2654	99.11	0.24	45	555764	2851612	32.74	283049	Smith et al. 2020
374sab	New Hampshire	2016-3-11	8	8	7	IVa	PVL+	ACME+	t2031	63	rep16;rep21;rep7c;rep19	2687	99.11	0.83	28	864813	2882196	32.63	344760	Smith et al. 2020
381sab	New Hampshire	2015-12-15	8	8	7	IVa	PVL+	ACME+	t008	63	rep21;rep10;rep16;rep19;rep7c	2687	99.11	0.83	31	578129	2881518	32.63	326264	Smith et al. 2020
382sab	New Hampshire	2015-12-20	105	5	8	IIa			t002	58	rep16;rep22;rep21;rep20	2737	99.03	1.94	59	594955	2886988	32.74	220032	Smith et al. 2020
386sab	New Hampshire	2015-9-7	8	8	7	IVa	PVL+	ACME+	t008	63	rep16;rep7a;rep21;rep7c;rep19	2709	99.11	1.29	36	869217	2886511	32.63	378759	Smith et al. 2020
393sab	New Hampshire	2015-9-16	5	5	8	IIa			t002	60	rep22;rep20;rep16;rep21	2695	99.11	0.24	29	411337	2867489	32.72	244026	Smith et al. 2020
395sab	New Hampshire	2015-10-9	8	8	7	IVa	PVL+	ACME+	t008	63	rep19;rep21;rep16;rep7c	2684	99.11	0.86	53	327747	2884850	32.62	159002	Smith et al. 2020
3sab	New Hampshire	2011-1-5	8	8	7	IVa	PVL+	ACME+	t008	63	rep21;rep19;rep16;rep7c	2682	99.11	0.86	32	675768	2881554	32.62	381308	Smith et al. 2020
400sab	New Hampshire	2015-10-19	5	5	8	IVa			t002	54	rep5a;rep16;repUS70	2477	99.06	1.12	47	280293	2724327	32.7	170767	Smith et al. 2020
406sab	New Hampshire	2015-8-13	1	1	4	IVa	PVL+		t128	84	rep21;rep19;rep16;rep5a;rep24b;rep7c	2593	99.11	0.24	24	499664	2810759	32.65	227471	Smith et al. 2020
410sab	New Hampshire	2015-8-18	8	8	7	IVa	PVL+	ACME+	t008	62	rep21;rep7c	2725	99.11	0.83	31	719743	2898834	32.67	326240	Smith et al. 2020
411sab	New Hampshire	2015-4-27	5	5	8	IIa			t002	58	rep21;rep20;rep22;rep16	2534	99.11	0.24	34	487580	2769140	32.69	142616	Smith et al. 2020
412sab	New Hampshire	2015-4-30	632	5	8	IIa			t1910	56	rep20;rep22;rep21;rep16	2668	99.11	0.24	37	444961	2854930	32.73	215876	Smith et al. 2020
413sab	New Hampshire	2015-5-2	8	8	7	IVa	PVL+	ACME+	t008	62	rep21;rep7c;rep16;rep19	2688	99.11	0.83	31	705966	2879466	32.62	345777	Smith et al. 2020
416sab	New Hampshire	2015-5-23	8	8	7	IVa	PVL+	ACME+	t008	63	rep21;rep7c;rep19;rep10b;rep16	2692	99.11	0.86	29	864708	2881294	32.63	406085	Smith et al. 2020
418sab	New Hampshire	2015-5-28	72	8	5	V			t126	57	rep5a;rep7c	2526	99.11	0.24	34	547754	2746578	32.67	238728	Smith et al. 2020
421sab	New Hampshire	2015-6-12	5	5	8	IIa			None	56	rep16;rep22;rep19;rep15;rep21	2686	99.06	0.24	54	432187	2881353	32.74	209658	Smith et al. 2020
425sab	New Hampshire	2015-2-25	105	5	8	IIa			t002	59	rep21;rep20;rep22;rep16	2654	99.11	0.24	40	622907	2853047	32.72	202387	Smith et al. 2020
446sab	New Hampshire	2014-10-15	5	5	8	IIa			t062	57	rep16;rep21;rep24a;rep22;rep20	2656	98.92	0.26	32	515454	2850525	32.68	218208	Smith et al. 2020
451sab	New Hampshire	2014-11-7	8	8	7	IVa	PVL+	ACME+	t008	61	rep16;rep21;rep7c;rep19	2736	99.11	0.83	36	542220	2916724	32.65	295182	Smith et al. 2020
454sab	New Hampshire	2014-8-5	8	8	7	IVg			t008	58	rep21;rep7c;rep19;rep16	2639	99.11	0.24	36	707135	2838366	32.68	284083	Smith et al. 2020
463sab	New Hampshire	2014-6-5	105	5	8	IIa			t002	56	rep19;rep16;rep20;rep5a;rep21	2714	99.18	0.33	88	271296	2921893	32.66	168521	Smith et al. 2020
472sab	New Hampshire	2014-7-13	8	8	7	IVa	PVL+	ACME+	11-19-12-34-16	62	rep7c;rep19;rep5a;rep21;rep10;rep16	2709	99.11	1.4	45	559580	2884409	32.63	308429	Smith et al. 2020
478sab	New Hampshire	2014-4-21	5	5	8	IIa			t045	57	rep22;rep21;rep20;rep16	2596	98.52	0.28	26	422446	2810631	32.72	268172	Smith et al. 2020
492sab	New Hampshire	2013-12-11	5	5	8	IIa			t1062	58	rep21;rep16;rep20;rep22	2545	99	0.25	35	611633	2773428	32.69	244024	Smith et al. 2020
494sab	New Hampshire	2013-12-15	8	8	7	IVg	PVL+		t008	64	rep20;rep21;rep7c;rep16	2630	99.11	0.25	28	851128	2837324	32.61	379579	Smith et al. 2020
497sab	New Hampshire	2013-12-23	840	5	8	IVg			t088	57	rep10;rep7a	2583	98.92	1.12	48	375990	2787102	32.73	174328	Smith et al. 2020
498sab	New Hampshire	2013-12-25	5	5	8	IIa			t548	57	rep16;rep20;rep21	2664	99.11	0.45	36	349931	2852021	32.72	167660	Smith et al. 2020
76sab	New Hampshire	2012-6-8	5	5	8	IIa			t002	56	rep16;rep20;rep22;rep21	2649	99.11	0.24	42	613091	2842974	32.74	222167	Smith et al. 2020
78sab	New Hampshire	2012-6-14	8	8	7	IVa	PVL+	ACME+	t008	63	rep7c;rep21;rep19;rep16	2703	98.52	1.76	35	864743	2883083	32.63	590063	Smith et al. 2020
7sab	New Hampshire	2011-1-8	840	5	8	IVg			t179	59	rep21;rep16;rep5a;repUS70	2593	99.11	1.14	31	412012	2796677	32.71	209071	Smith et al. 2020
GCA_008932315.1	New York	2015-12	105	5	8	IIa			t002	57	rep16;rep21;rep19	2841	99.04	0.24	3	2705585	2995590	32.9	2705585	Sullivan et al. 2019
GCA_008934005.1	New York	2015-05	105	5	8	IIa			t002	57	rep16;rep21;rep22;rep15;rep19	2804	99.11	0.24	3	2924151	2993147	32.85	2924151	Sullivan et al. 2019
GCA_008934035.1	New York	2014-09	8	8	7	IVa	PVL+	ACME+	t008	63	rep7c;rep21	2735	99.09	0.83	1	2936779	2936779	32.79	2936779	Sullivan et al. 2019
GCA_008934055.1	New York	2015-01	8	8	7	IVa	PVL+	ACME+	t008	63	rep16;rep7c;rep21;rep19	2752	99.11	0.83	2	2920857	2947919	32.78	2920857	Sullivan et al. 2019
GCA_008934075.1	New York	2015-09	8	8	7	IVa	PVL+	ACME+	t008	63	rep16;rep7c;rep19;rep21	2691	99.11	0.83	2	2877669	2904653	32.76	2877669	Sullivan et al. 2019
GCA_008934095.1	New York	2015-11	3390	5	8	IIa			t002	57	rep19;rep16;rep21;rep22	2738	99.11	0.24	2	2906607	2932042	32.92	2906607	Sullivan et al. 2019
GCA_008934115.1	New York	2014-12	88	88	4	IVa	PVL+		t692	58	repUS54;rep19b;rep16;rep13	2631	99.11	0.39	1	2856046	2856046	32.86	2856046	Sullivan et al. 2019
GCA_008934155.1	New York	2015-05	8	8	7	IVa	PVL+		t008	58	rep19;rep7a;rep24a;rep16;rep21;rep7c	2719	98.36	0.96	2	2865593	2919695	32.73	2865593	Sullivan et al. 2019
GCA_008934175.1	New York	2015-08	5	5	8	IV			t002	55	rep13;rep16;rep19b	2741	98.88	0.33	1	2911432	2911432	32.86	2911432	Sullivan et al. 2019
GCA_008934195.1	New York	2015-12	87	87	3	IVa				55	rep19;rep16;rep21	2576	99.11	0.24	2	2798170	2820955	32.83	2798170	Sullivan et al. 2019
GCA_008934215.1	New York	2015-01	8	8	7	IVg			t064	60	rep16;rep21;rep19;rep7c	2680	98.97	0.24	2	2859127	2886171	32.78	2859127	Sullivan et al. 2019
GCA_008934235.1	New York	2015-11	105	5	8	IIa			t002	57	rep19;rep21;rep16	2757	99.11	0.24	2	2924556	2949988	32.9	2924556	Sullivan et al. 2019
GCA_008934295.1	New York	2015-03	7	7	4	IVa			t091	55	rep5a;repUS23;repUS46;rep40	2649	99	0.99	2	2844232	2889095	32.86	2844232	Sullivan et al. 2019
GCA_008934335.1	New York	2014-11	8	8	7	IVg			t13119	62	rep21;rep7c	2734	98.91	0.24	1	2887662	2887662	32.83	2887662	Sullivan et al. 2019
GCA_008934355.1	New York	2015-10	8	8	7	IVg			t064	62	rep5a;rep24a;rep19;rep5c;rep21;rep7c;rep16	2716	98.91	0.26	4	2840211	2908588	32.7	2840211	Sullivan et al. 2019
GCA_008934395.1	New York	2014-10	5	5	8	IIa			t002	57	rep19;rep21;rep16;rep22	2669	99.11	0.24	2	2862004	2887439	32.9	2862004	Sullivan et al. 2019
GCA_008934415.1	New York	2015-10	8	8	7	IVa	PVL+	ACME+	t008	63	rep21;rep7c;rep16;rep19	2825	99.11	0.83	2	2965379	2992447	32.81	2965379	Sullivan et al. 2019
GCA_008934435.1	New York	2015-05	5	5	8	IIa			t002	56	rep22	2775	99.07	0.24	1	2965519	2965519	32.97	2965519	Sullivan et al. 2019
GCA_008934455.1	New York	2014-11	496	5	8	IIa			t002	58	rep22;rep20;rep16;rep21	2616	99.09	0.24	2	2821378	2848642	32.85	2821378	Sullivan et al. 2019
GCA_008934495.1	New York	2014-09	105	5	8	IIa			t002	57	rep19;rep21;rep16;rep15;rep22	2796	99.11	0.24	3	2923816	2992813	32.85	2923816	Sullivan et al. 2019
GCA_008934535.1	New York	2015-10	105	5	8	IIa			t002	57	rep15;rep19;rep16;rep21;rep22	2798	99.11	0.24	3	2924173	2993170	32.85	2924173	Sullivan et al. 2019
GCA_008934555.1	New York	2014-11	8	8	7	IVa	PVL+	ACME+	t008	63	rep21;rep7c	2733	99.11	0.83	1	2914313	2914313	32.78	2914313	Sullivan et al. 2019
GCA_008934575.1	New York	2015-06	225	5	8	IIa			t668	57	rep22;rep21;rep20;rep16	2685	99.11	0.24	2	2871653	2898923	32.86	2871653	Sullivan et al. 2019
GCA_008934595.1	New York	2014-09	105	5	8	IIa			t002	57	rep21;rep16;rep19	2725	99.11	0.24	2	2900663	2918206	32.91	2900663	Sullivan et al. 2019
GCA_008934615.1	New York	2015-11	8	8	7	IVa	PVL+	ACME+	t008	63	rep7c;rep21;rep19;rep16	2693	99.11	0.83	2	2881619	2908687	32.76	2881619	Sullivan et al. 2019
GCA_008934655.1	New York	2015-01	5	5	8	IVa			t062	61	rep16;rep19b;rep21;rep20	2615	99.11	0.39	2	2820200	2847445	32.83	2820200	Sullivan et al. 2019
GCA_008934675.1	New York	2015-10	5	5	8	IIa	PVL+		t002	60	rep20;rep21;rep16;rep22	2689	98.92	0.24	2	2869301	2896567	32.85	2869301	Sullivan et al. 2019
GCA_008934695.1	New York	2015-12	8	8	7	IVg			t064	62	rep7c;rep21	2715	98.94	0.24	1	2881577	2881577	32.8	2881577	Sullivan et al. 2019
GCA_008934735.1	New York	2015-10	8	8	7	IVa	PVL+	ACME+	t008	63	rep21;rep7c;rep16;rep19	2753	99.11	0.83	2	2920925	2947349	32.78	2920925	Sullivan et al. 2019
GCA_008934755.1	New York	2015-05	105	5	8	IIa			t002	57	rep22;rep15;rep21;rep16;rep19	2797	99.11	0.24	3	2924164	2993161	32.85	2924164	Sullivan et al. 2019
GCA_008934775.1	New York	2015-07	5	5	8	IVa			t002	57	rep7a;repUS54;rep20;rep13;rep21;repUS56;rep19b;rep16;rep5a	2657	98.92	0.39	2	2852173	2877231	32.86	2852173	Sullivan et al. 2019
GCA_008934795.1	New York	2015-09	45	45	1	Vc			None	51	rep7a;rep5a;rep16;rep5c;rep20;repUS56;rep21	2672	98.39	0.24	2	2893519	2901551	32.79	2893519	Sullivan et al. 2019
GCA_008934815.1	New York	2015-11	8	8	7	IVa	PVL+		t008	63	rep7c;rep16;rep19;rep21	2746	99.11	0.83	2	2908316	2935214	32.78	2908316	Sullivan et al. 2019
GCA_008934835.1	New York	2015-12	8	8	7	IVg			t064	59	rep7c;rep21	2663	98.97	0.24	1	2865586	2865586	32.82	2865586	Sullivan et al. 2019
GCA_008934855.1	New York	2015-04	5	5	8	IV			t002	55	rep13;rep19b;rep39;rep16	2727	98.92	1.33	1	2936067	2936067	32.88	2936067	Sullivan et al. 2019
GCA_008934895.1	New York	2014-10	8	8	7	IVa	PVL+	ACME+	t008	63	rep19;rep7c;rep16;rep21	2751	99.11	0.83	2	2921825	2948888	32.78	2921825	Sullivan et al. 2019
GCA_008934915.1	New York	2014-12	5	5	8	IVa			t548	56	repUS56;rep5a;rep16;rep20;rep21	2647	99.08	0.67	2	2838412	2863483	32.87	2838412	Sullivan et al. 2019
GCA_008934935.1	New York	2014-11	105	5	8	IIa			t002	57	rep21;rep19;rep15;rep16;rep22	2815	99.11	0.24	3	2923304	2992301	32.85	2923304	Sullivan et al. 2019
GCA_008934955.1	New York	2015-06	5	5	8	IVa			t002	56	rep5a;rep21;repUS56;rep20;rep16	2500	99.08	0.24	2	2739133	2759536	32.85	2739133	Sullivan et al. 2019
GCA_008934995.1	New York	2015-06	8	8	7	IVa	PVL+		t008	63	rep7c;rep16;rep21;rep19	2665	99.11	0.83	2	2849357	2876429	32.78	2849357	Sullivan et al. 2019
GCA_008935015.1	New York	2015-01	5	5	8	IV			t002	56	rep13;rep21;rep19;rep16;rep19b	2722	98.92	0.33	2	2887322	2911446	32.79	2887322	Sullivan et al. 2019
GCA_008935035.1	New York	2015-01	8	8	7	IVa	PVL+	ACME+	t008	63	rep7c;rep21;rep19;rep16	2758	99.11	0.83	3	2920828	2951028	32.78	2920828	Sullivan et al. 2019
GCA_008935095.1	New York	2015-10	8	8	7	IVg			t064	61	rep21;rep7c	2687	98.85	0.24	1	2877642	2877642	32.81	2877642	Sullivan et al. 2019
GCA_008935115.1	New York	2015-06	8	8	7	IVg			t064	59	rep21;rep7c	2615	98.97	0.24	1	2828341	2828341	32.84	2828341	Sullivan et al. 2019
GCA_008935135.1	New York	2015-11	105	5	8	IIa			t002	57	rep19;rep21;rep16	2757	99.11	0.24	2	2924556	2949993	32.9	2924556	Sullivan et al. 2019
GCA_008935155.1	New York	2015-02	5	5	8	IIa			t002	57	rep19;rep22;rep24a;rep21;rep16	2715	99.11	0.26	3	2863225	2924330	32.86	2863225	Sullivan et al. 2019
GCA_008935175.1	New York	2014-10	5	5	8	IV			t002	54	rep13;rep21;rep16;rep19;rep19b	2580	98.92	0.33	2	2803370	2816533	32.78	2803370	Sullivan et al. 2019
GCA_008935215.1	New York	2015-02	105	5	8	IIa			t002	57	rep15;rep16;rep21;rep19	2797	99.11	0.24	3	2917558	2984651	32.82	2917558	Sullivan et al. 2019
GCA_008935235.1	New York	2015-02	105	5	8	IIa			t105	57	rep21;rep22;rep16;rep19	2694	99.11	0.24	2	2870160	2895595	32.9	2870160	Sullivan et al. 2019
GCA_008935255.1	New York	2015-09	8	8	7	IVg			t064	59	rep7c;rep21;rep15	2653	98.97	0.24	2	2842572	2878366	32.74	2842572	Sullivan et al. 2019
GCA_008935275.1	New York	2015-06	8	8	7	IVa	PVL+	ACME+	t008	61	rep7c;rep21;rep16;rep19	2772	99.11	0.83	2	2928387	2955461	32.77	2928387	Sullivan et al. 2019
GCA_008935315.1	New York	2015-05	8	8	7	IVa	PVL+	ACME+	t008	63	rep16;rep21;rep15;rep7c;rep19;rep10	2711	99.11	0.83	3	2877943	2934629	32.71	2877943	Sullivan et al. 2019
GCA_008935355.1	New York	2015-10	8	8	7	IVg			t064	61	rep7c;rep21	2706	98.97	0.24	1	2886773	2886773	32.82	2886773	Sullivan et al. 2019
GCA_008935375.1	New York	2015-01	88	88	4	IVa			t1814	57	rep19b;rep7a;rep13;repUS54;rep16	2593	99.11	0.39	1	2832443	2832443	32.84	2832443	Sullivan et al. 2019
GCA_008935415.1	New York	2015-11	231	5	8	IIa			t002	58	rep16;rep21;rep20	2659	99.11	0.24	2	2853044	2880311	32.86	2853044	Sullivan et al. 2019
GCA_008935455.1	New York	2015-05	5	5	8	IVa			t062	59	rep21;rep20;rep16	2588	99.11	0.24	2	2798291	2825557	32.83	2798291	Sullivan et al. 2019
GCA_008935495.1	New York	2015-09	8	8	7	IVa	PVL+	ACME+	t008	61	rep10;rep21;rep16;rep19;rep24a;rep15;rep7c	2846	98.95	0.83	6	2930591	3024069	32.68	2930591	Sullivan et al. 2019
GCA_008935515.1	New York	2014-10	105	5	8	IIa			t002	55	rep16;rep19;rep21	2614	99.11	0.24	2	2822539	2847983	32.88	2822539	Sullivan et al. 2019
GCA_008935535.1	New York	2014-10	105	5	8	IIa			t4417	56	rep21;rep16;rep22;rep19	2554	99.09	0.24	2	2775026	2797876	32.83	2775026	Sullivan et al. 2019
GCA_008935555.1	New York	2015-11	5	5	8	IVa			t002	57	rep13;rep16;rep7a;rep19b;repUS54	2571	98.92	0.39	1	2827672	2827672	32.85	2827672	Sullivan et al. 2019
GCA_008935575.1	New York	2015-12	8	8	7	IVa	PVL+	ACME+	t008	63	rep21;rep7c;rep19;rep16	2690	99.11	0.83	2	2874695	2901765	32.73	2874695	Sullivan et al. 2019
GCA_008935595.1	New York	2014-11	5	5	8	IV			t002	56	rep21;rep16;rep19;rep13;rep19b	2668	98.92	0.24	2	2852702	2876826	32.8	2852702	Sullivan et al. 2019
GCA_008935635.1	New York	2015-06	105	5	8	IIa			t002	55	rep19;rep15;rep21;rep22;rep16	2731	99.11	0.24	3	2878828	2946694	32.85	2878828	Sullivan et al. 2019
GCA_008935655.1	New York	2015-08	8	8	7	IVa	PVL+	ACME+	t008	63	rep16;rep19;rep21;rep7c	2765	99.06	0.83	2	2921414	2948482	32.78	2921414	Sullivan et al. 2019
GCA_008935675.1	New York	2015-09	8	8	7	IVa	PVL+	ACME+	t008	63	rep19;rep21;rep7c;rep16	2820	99.11	0.83	2	2963301	2990371	32.81	2963301	Sullivan et al. 2019
GCA_008935695.1	New York	2015-08	8	8	7	IVa	PVL+	ACME+	t008	61	rep19;rep21;rep16;rep7c	2762	98.84	0.83	2	2862679	2888295	32.76	2862679	Sullivan et al. 2019
GCA_008935715.1	New York	2015-05	5	5	8	IV			t002	55	rep15;rep21;rep19;rep16;rep19b;rep13	2726	98.92	0.41	3	2874972	2932255	32.78	2874972	Sullivan et al. 2019
GCA_008935735.1	New York	2014-12	105	5	8	IIa			t002	55	rep19;rep16;rep21	2695	99.1	0.24	2	2878820	2904254	32.9	2878820	Sullivan et al. 2019
GCA_008935755.1	New York	2015-01	8	8	7	IVa	PVL+	ACME+	t008	61	rep7c;rep21	2594	99.11	0.83	1	2834114	2834114	32.78	2834114	Sullivan et al. 2019
GCA_008935795.1	New York	2015-02	8	8	7	IVa	PVL+	ACME+	t211	61	rep19;rep21;rep7c;rep16	2744	99.11	0.83	2	2910274	2937342	32.79	2910274	Sullivan et al. 2019
GCA_008935835.1	New York	2015-12	8	8	7	IVa	PVL+	ACME+	t008	61	rep16;rep19;rep7c;rep15;rep21	2662	99.11	0.83	3	2837163	2901814	32.71	2837163	Sullivan et al. 2019
GCA_008935895.1	New York	2015-06	5	5	8	IIa			t002	58	rep20;rep16;rep21;rep22	2693	99.09	0.24	2	2861613	2888881	32.85	2861613	Sullivan et al. 2019
GCA_008935935.1	New York	2015-06	8	8	7	IVg			t064	59	rep7c;rep21	2614	98.89	0.24	1	2829245	2829245	32.81	2829245	Sullivan et al. 2019
GCA_008935975.1	New York	2014-12	8	8	7	IVa	PVL+	ACME+	t008	63	rep7c;rep16;rep13;rep19;rep21;rep22;rep15	2724	99.11	0.83	3	2880011	2943386	32.7	2880011	Sullivan et al. 2019
GCA_008935995.1	New York	2015-09	105	5	8	IIa			t002	56		2645	99.01	0.36	1	2857621	2857621	32.93	2857621	Sullivan et al. 2019
GCA_008936035.1	New York	2014-10	105	5	8	IIa			t002	55	rep22;rep16;rep19;rep15;rep21	2753	99.11	0.44	3	2896071	2963760	32.85	2896071	Sullivan et al. 2019
GCA_008936055.1	New York	2014-08	8	8	7	IVa			t008	61	rep16;rep21;rep7c;rep19	2640	99.11	0.83	2	2839706	2862765	32.8	2839706	Sullivan et al. 2019
GCA_008936075.1	New York	2014-12	8	8	7	IVa	PVL+	ACME+	t008	61	rep15;rep24a;rep16;rep21;rep19;rep22;rep7c	2834	98.95	0.83	4	2930622	3014814	32.69	2930622	Sullivan et al. 2019
GCA_008936095.1	New York	2014-12	8	8	7	IVa		ACME+	t008	61	rep19;rep7c;rep24a;rep16;rep21	2736	99.11	0.85	3	2876387	2942686	32.74	2876387	Sullivan et al. 2019
GCA_008936115.1	New York	2015-03	8	8	7	IVa	PVL+	ACME+	t068	63	rep19;rep21;rep7c;rep16	2747	99.11	0.93	2	2914597	2941665	32.79	2914597	Sullivan et al. 2019
GCA_008936135.1	New York	2014-12	8	8	7	IVa	PVL+	ACME+	t304	63	rep21;rep19;rep7c;rep16	2752	99.11	0.83	2	2923495	2944254	32.79	2923495	Sullivan et al. 2019
GCA_008936155.1	New York	2014-12	105	5	8	IIa			t002	57	rep20;rep22;rep21;rep16	2750	99.11	0.24	2	2908097	2935359	32.89	2908097	Sullivan et al. 2019
GCA_008936175.1	New York	2015-03	8	8	7	IVa	PVL+		t008	63	rep21;rep19;rep16;rep7c	2661	99.11	0.83	2	2847786	2874864	32.78	2847786	Sullivan et al. 2019
GCA_008936195.1	New York	2015-07	8	8	7	IVa	PVL+	ACME+	t197	64	rep16;rep19;rep7c;rep21	2682	99.11	0.83	2	2876921	2903947	32.76	2876921	Sullivan et al. 2019
GCA_008936215.1	New York	2015-08	8	8	7	IVa	PVL+	ACME+	t008	63	rep7c;rep16;rep21;rep19	2767	99.08	0.83	2	2918264	2944987	32.78	2918264	Sullivan et al. 2019
GCA_008936235.1	New York	2015-01	105	5	8	IIa			t002	57	rep21;rep22;rep16;rep20	2679	99.11	0.24	2	2864310	2893098	32.86	2864310	Sullivan et al. 2019
GCA_008936255.1	New York	2015-08	5	5	8	IIa			t002	59	rep20;rep22;rep16;rep21	2752	98.8	0.24	2	2908838	2936109	32.86	2908838	Sullivan et al. 2019
GCA_008936275.1	New York	2015-04	8	8	7	IVa	PVL+	ACME+	t008	63	rep19;rep16;rep7c;rep21	2692	99.08	0.83	2	2884714	2911781	32.75	2884714	Sullivan et al. 2019
GCA_008936295.1	New York	2015-09	8	8	7	IVa	PVL+	ACME+	t008	63	rep21;rep19;rep7c;rep16	2688	99.11	0.83	2	2877806	2904717	32.76	2877806	Sullivan et al. 2019
GCA_008936335.1	New York	2014-09	105	5	8	IIa			t002	57	rep19;rep15;rep16;rep21;rep22	2798	99.11	0.24	3	2925448	2994446	32.85	2925448	Sullivan et al. 2019
GCA_008936355.1	New York	2015-10	105	5	8	IIa			t002	57	rep22;rep20;rep21;rep16	2737	99.11	0.24	2	2907452	2934720	32.89	2907452	Sullivan et al. 2019
GCA_008936375.1	New York	2015-09	5	5	8	IV			t002	56	rep13;rep19;rep21;rep16;rep19b	2615	98.92	0.33	2	2830468	2843631	32.79	2830468	Sullivan et al. 2019
GCA_008936395.1	New York	2015-02	8	8	7	IVa	PVL+	ACME+	t211	61	rep7c;rep16;rep19;rep21	2628	99.11	0.83	3	2835022	2864572	32.75	2835022	Sullivan et al. 2019
GCA_008936415.1	New York	2014-12	8	8	7	IVa	PVL+	ACME+	t008	62	rep7c;rep21;rep16;rep19;rep15;rep10	2727	99.11	0.83	3	2874516	2938199	32.68	2874516	Sullivan et al. 2019
GCA_008936435.1	New York	2015-10	8	8	7	IVg			t064	59	rep21;rep7c	2611	98.97	0.24	1	2828022	2828022	32.83	2828022	Sullivan et al. 2019
GCA_008936455.1	New York	2015-11	105	5	8	IIa			t002	57	rep22;rep16;rep19;rep21;rep15	2798	99.11	0.24	3	2924177	2993174	32.85	2924177	Sullivan et al. 2019
GCA_008936475.1	New York	2015-09	8	8	7	IVa	PVL+	ACME+	t12135	62	rep19;rep7c;rep21;rep16	2756	99.11	0.83	2	2921784	2948857	32.78	2921784	Sullivan et al. 2019
GCA_008936495.1	New York	2015-03	8	8	7	IVa	PVL+	ACME+	t008	61	rep21;rep19;rep16;rep7c	2757	99.11	0.83	2	2908000	2938886	32.79	2908000	Sullivan et al. 2019
GCA_008936515.1	New York	2015-09	8	8	7	IVa	PVL+	ACME+	t008	62	rep16;rep19;rep7c;rep21	2749	98.92	0.83	2	2913947	2940371	32.78	2913947	Sullivan et al. 2019
GCA_008936535.1	New York	2014-09	5	5	8	IIa			t002	57	rep22;rep24a	2634	99.11	0.26	2	2820460	2857525	32.87	2820460	Sullivan et al. 2019
GCA_008936555.1	New York	2015-02	105	5	8	IIa			t002	57	rep21;rep19;rep16	2754	99.11	0.24	2	2921714	2947149	32.9	2921714	Sullivan et al. 2019
GCA_008936575.1	New York	2014-11	8	8	7	IVa		ACME+	t008	61	rep16;rep19;rep7c;rep21	2673	99.11	0.83	3	2871371	2887659	32.78	2871371	Sullivan et al. 2019
GCA_008936595.1	New York	2014-11	5	5	8	IV			t002	58	rep13;rep19b	2557	98.86	0.47	1	2797483	2797483	32.83	2797483	Sullivan et al. 2019
GCA_008936615.1	New York	2014-09	8	8	7	IVa	PVL+	ACME+	t008	63	rep16;rep19;rep7c;rep21	2699	99.11	0.83	2	2887788	2914519	32.75	2887788	Sullivan et al. 2019
GCA_008936635.1	New York	2015-11	8	8	7	IVa		ACME+	t008	60	rep19;rep7c;rep21;rep16	2638	99.11	0.83	2	2848744	2872545	32.74	2848744	Sullivan et al. 2019
GCA_008936655.1	New York	2015-07	72	8	5	Vc			t148	58	rep7c;rep7a	2544	99.11	0.24	1	2786143	2786143	32.79	2786143	Sullivan et al. 2019
GCA_008936675.1	New York	2014-12	105	5	8	IIa			t002	54	rep16;rep21;rep19	2708	99.11	0.24	2	2887201	2912631	32.91	2887201	Sullivan et al. 2019
GCA_008936695.1	New York	2014-11	496	5	8	IIa			t002	58	rep24a;rep16;rep21;rep22;rep20	2650	98.92	0.26	3	2819393	2884321	32.8	2819393	Sullivan et al. 2019
GCA_008936715.1	New York	2015-05	unknown	5	8	IIa			t002	58	rep22;rep20;rep21;rep16	2677	98.92	0.24	2	2861677	2888942	32.86	2861677	Sullivan et al. 2019
GCA_008936735.1	New York	2015-08	105	5	8	IIa			t4535	58	rep22;rep16;rep20;rep21	2705	99.05	0.24	2	2859045	2886317	32.83	2859045	Sullivan et al. 2019
GCA_008936755.1	New York	2015-11	5	5	8	IV			t002	56	rep19b;rep19;rep13;rep21;rep16	2621	98.92	0.33	2	2831119	2844238	32.79	2831119	Sullivan et al. 2019
GCA_008936775.1	New York	2015-09	8	8	7	IVg			t064	58	rep21;rep7c	2681	98.97	0.24	1	2873608	2873608	32.85	2873608	Sullivan et al. 2019
GCA_008936795.1	New York	2014-12	5	5	8	IV			t002	56	rep15;rep5c;rep19b;rep19;rep13;rep21;rep16	2750	98.92	0.33	3	2888059	2944026	32.74	2888059	Sullivan et al. 2019
GCA_008936815.1	New York	2015-04	8	8	7	IVa	PVL+	ACME+	t008	63	rep16;rep21;rep19;rep7c	2676	99.11	0.83	2	2877721	2897165	32.76	2877721	Sullivan et al. 2019
GCA_008936855.1	New York	2015-10	8	8	7	IVa	PVL+	ACME+	t008	63	rep19;rep7c;rep16;rep21	2749	99.11	0.83	2	2922404	2945015	32.79	2922404	Sullivan et al. 2019
GCA_008936875.1	New York	2015-05	unknown	8	7	IVa	PVL+		t008	60	rep16;rep21;rep19;rep7c	2649	99.11	0.83	2	2832795	2857709	32.79	2832795	Sullivan et al. 2019
GCA_008937055.1	New York	2015-08	105	5	8	IIa			t002	57	rep19;rep21;rep16;rep15;rep22	2799	99.11	0.24	3	2924177	2993174	32.85	2924177	Sullivan et al. 2019
GCA_008937295.1	New York	2015-08	105	5	8	IIa			t002	57	rep19;rep21;rep15;rep16	2799	99.11	0.24	3	2923777	2990874	32.85	2923777	Sullivan et al. 2019
GCA_008937635.1	New York	2015-01	8	8	7	IVa	PVL+	ACME+	t121	64	rep21;rep19;rep16;rep7c	2752	99.11	0.83	2	2919514	2946498	32.78	2919514	Sullivan et al. 2019
GCA_008937855.1	New York	2015-05	105	5	8	IIa			t002	57	rep21;rep19;rep16	2833	99	0.24	2	2968616	2994051	32.93	2968616	Sullivan et al. 2019
GCA_008938015.1	New York	2014-09	8	8	7	IVa	PVL+	ACME+	t008	61	rep24a;rep15;rep7c;rep19;rep22;rep21;rep16	2835	98.95	0.83	4	2930622	3016278	32.69	2930622	Sullivan et al. 2019
GCA_008938075.1	New York	2014-12	1548	8	7	IVa	PVL+		t008	63	rep7c;rep21	2676	99.11	0.83	1	2895424	2895424	32.77	2895424	Sullivan et al. 2019
GCA_008938095.1	New York	2015-11	5	5	8	IIa			t242	57	rep20;rep16;rep21	2676	98.92	0.24	2	2862460	2889731	32.87	2862460	Sullivan et al. 2019
GCF_002260015.1	Brazil	2012	5	5	8	Ia			None	53		2605	99	0.62	195	116201	2803755	32.74	43216	Arias et al. 2017
GCF_002260065.1	Brazil	2012	105	5	8	IIa			None	55	rep19;rep22;rep21;rep7a;repUS21;rep10;rep16	2671	99.11	0.45	107	399106	2858598	32.75	116004	Arias et al. 2017
GCF_002260105.1	Colombia	2012	8	8	7	IVc	PVL+		t024	57	rep6;repUS56;rep5a;rep20;rep16;rep7c;rep21	2610	99.11	0.26	69	331828	2811149	32.64	112421	Arias et al. 2017
GCF_002260145.1	Colombia	2012	8	8	7	IVc	PVL+		t024	56	rep14b;rep21;rep7c;repUS56;rep14a;rep20;rep16;rep5a	2617	99.11	0.63	88	239013	2821420	32.64	78910	Arias et al. 2017
GCF_002260165.1	Chile	2012	5	5	8	Ia			t149	55	rep10	2662	99.03	0.34	126	185400	2852800	32.71	50495	Arias et al. 2017
GCF_002260175.1	Chile	2014	5	5	8	Ia			t149	54	repUS56;rep5a;rep20;rep21;rep16	2723	99.11	0.51	145	126841	2889744	32.74	43367	Arias et al. 2017
GCF_002260185.1	Guatemala	2013	5	5	8	IIa			t002	56	rep6;rep14b;rep10;rep22;rep19;rep21;rep16	2675	99.04	1.17	143	253570	2862417	32.76	67669	Arias et al. 2017
GCF_002260225.1	Guatemala	2012	5	5	8	IVa			None	55	rep14a;rep14b;rep5a;rep10;rep20;rep6;rep16;repUS21;rep21	2572	99.11	1.48	75	325317	2782538	32.74	139581	Arias et al. 2017
GCF_002260275.1	Peru	2011	5	5	8	IIa			None	53	rep16;rep21;rep20;rep22;rep7a	2633	99.11	0.58	139	194397	2846068	32.72	43492	Arias et al. 2017
GCF_002260285.1	Peru	2013	5	5	8	Ia			t149	54		2671	96.92	0.39	122	132316	2836517	32.73	55827	Arias et al. 2017
GCF_002260345.1	Ecuador	2012	8	8	7	IVc	PVL+		None	60	rep21;rep5a;rep20;rep7c;rep16	2663	99.11	0.72	109	234366	2867620	32.77	106640	Arias et al. 2017
GCF_002260425.1	Peru	2013	5	5	8	Ia			t149	55	rep7a;rep20;rep21;rep16;repUS56;rep5a	2718	98.92	0.49	185	129841	2890070	32.75	41219	Arias et al. 2017
GCF_002260445.1	Venezuela	2013	30	30	2	IVg			t019	44	repUS43	2629	99.3	0.53	136	130143	2824133	32.77	54458	Arias et al. 2017
GCF_002260455.1	Mexico	2012	8	8	7	IVa	PVL+	ACME+	t008	56	rep19;rep16;rep7c;rep14b;rep21;rep6	2637	98.98	2	145	148855	2847529	32.6	62470	Arias et al. 2017
GCF_002260505.1	Venezuela	2013	8	8	7	IVa	PVL+		t024	59	rep6;rep14b;rep21;rep14a;rep7c	2561	99.13	0.95	125	139081	2772572	32.7	46782	Arias et al. 2017
GCF_002267065.1	Colombia	2011	8	8	7	IVc	PVL+		t656	60	rep16;rep7c;rep20;repUS56;rep21;rep5a	2733	99.1	0.24	63	372763	2900472	32.64	116124	Arias et al. 2017
GCF_002267075.1	Colombia	2011	5	5	8	Ia			None	55	repUS56;rep16;rep21;rep5a;rep20	2634	99.11	0.42	79	302912	2815360	32.72	78784	Arias et al. 2017
GCF_002267105.1	Colombia	2012	8	8	7	IVc	PVL+		t008	60	rep7c;rep5a;rep16;rep7a;rep20;rep21;repUS56	2644	99.11	0.24	43	472186	2840979	32.63	157984	Arias et al. 2017
GCF_002267125.1	Peru	2011	239	8	6	IIIa			t037	52	rep21;rep10;repUS43	2714	99.11	0.33	98	159845	2894848	32.76	64698	Arias et al. 2017
GCF_002267135.1	Colombia	2011	88	88	4	IVa			t1814	58	rep19;repUS56;rep16;rep5a;rep21	2597	99.11	0.24	37	430603	2793064	32.67	126036	Arias et al. 2017
GCF_002267145.1	Peru	2011	239	8	6	IIIa			t748	53	rep10;repUS43;rep21	2718	99.11	0.52	91	207300	2899181	32.77	67432	Arias et al. 2017
GCF_002267155.1	Venezuela	2012	8	8	7	IVb	PVL+		t008	61	rep7c;rep20;rep16;rep21	2665	99.11	0.24	40	441202	2842940	32.66	135454	Arias et al. 2017
GCF_002267205.1	Ecuador	2012	8	8	7	IVc	PVL+		t024	59	rep20;rep21;rep16;rep5a;rep7c;repUS56	2602	99.11	0.24	44	390422	2815112	32.66	134016	Arias et al. 2017
GCF_002267215.1	Ecuador	2012	72	8	5	IVc			None	55	rep7c;rep22;rep21	2495	99.11	0.3	56	236171	2719331	32.67	86461	Arias et al. 2017
GCF_002267225.1	Ecuador	2012	97	97	4	IVc			t267	52	rep20;rep21;rep16;rep7c;repUS56;rep5a	2574	99.07	0.24	66	245786	2754411	32.66	83967	Arias et al. 2017
GCF_002267265.1	Ecuador	2012	8	8	7	IVc	PVL+		t008	58	rep20;rep21;rep7c;rep16;rep5a;repUS56	2683	99.11	0.24	45	406987	2859003	32.67	138970	Arias et al. 2017
GCF_002267285.1	Colombia	2012	8	8	7	IVc	PVL+		t024	57	rep5a;rep16;rep7c;repUS56;rep21;rep20	2619	99.11	0.24	50	240822	2818700	32.64	138400	Arias et al. 2017
GCF_002267295.1	Colombia	2012	88	88	4	IVc			None	56	rep16;repUS56;rep5a;rep21;rep19	2532	99.11	0.24	31	327333	2748397	32.64	164646	Arias et al. 2017
GCF_002267325.1	Chile	2012	239	8	6	IIIa			t037	50	rep21;repUS43	2660	99.11	0.33	67	236087	2856428	32.75	100871	Arias et al. 2017
GCF_002267345.1	Ecuador	2012	8	8	7	IVc	PVL+		t2689	60	rep20;rep21;rep5a;rep16;repUS56;rep7c	2642	99.11	0.24	44	488940	2836101	32.63	138972	Arias et al. 2017
GCF_002267365.1	Colombia	2011	8	8	7	IVc			t008	58	rep20;repUS56;rep5a;rep16;rep21;rep7c	2562	99.11	0.24	43	581629	2779720	32.6	133929	Arias et al. 2017
GCF_002267385.1	Venezuela	2012	5	5	8	IVa			t548	56	rep7a;rep5a;rep21;rep16;rep5e;repUS22;rep20;rep39;rep13	2600	99.11	0.47	54	393509	2810429	32.66	132270	Arias et al. 2017
GCF_002267405.1	Chile	2012	5	5	8	Ia			t149	54	rep5a;rep20;rep16;repUS56;rep21	2727	99.11	0.42	92	208955	2885583	32.72	78452	Arias et al. 2017
GCF_002267425.1	Venezuela	2012	8	8	7	IVd			t064	58	repUS43;rep21;repUS70;rep7c;rep20;rep16	2730	98.97	0.36	78	198495	2900241	32.67	112272	Arias et al. 2017
GCF_002267445.1	Ecuador	2012	8	8	7	IVc	PVL+		t008	58	rep5a;rep20;repUS56;rep21;rep7c;rep16	2616	99.11	0.24	45	263558	2827409	32.65	134223	Arias et al. 2017
GCF_002267485.1	Ecuador	2012	8	8	7	IVc	PVL+		t008	61	rep7c	2610	99.09	0.36	36	744349	2816462	32.67	207868	Arias et al. 2017
GCF_002267495.1	Guatemala	2012	5	5	8	IVc			None	58	rep16;rep20;rep21	2607	99.11	0.31	46	284509	2809797	32.67	132352	Arias et al. 2017
GCF_002267525.1	Colombia	2012	8	8	7	IVc	PVL+		t008	60	rep7c	2629	99.11	0.26	58	232298	2828593	32.65	96602	Arias et al. 2017
GCF_002267535.1	Colombia	2012	105	5	8	IIa			t002	56	rep21;rep22;rep20;rep16	2659	98.92	0.24	50	414161	2847850	32.72	132227	Arias et al. 2017
GCF_002267565.1	Colombia	2012	8	8	7	IVc	PVL+		t008	60	rep16;rep21;rep20;repUS56;rep7c;rep5a	2648	99.11	0.24	46	373781	2840177	32.63	133926	Arias et al. 2017
GCF_002267575.1	Colombia	2012	8	8	7	IVc	PVL+		None	60	repUS56;rep5a;rep20;rep7c;rep21;rep16	2706	99.11	0.24	64	236474	2879232	32.66	86833	Arias et al. 2017
GCF_002267605.1	Chile	2012	5	5	8	Ia			t149	54	rep16;repUS56;rep5a;rep21;rep20	2663	98.92	0.42	92	310470	2838304	32.71	65144	Arias et al. 2017
GCF_002267625.1	Brazil	2012	4359	8	6	IIIa			t037	54	rep21;repUS43	2719	98.52	0.33	95	202434	2902543	32.78	74212	Arias et al. 2017
GCF_002267645.1	Brazil	2012	5	5	8	Ia			t149	55		2674	99	0.42	93	174767	2851710	32.73	67561	Arias et al. 2017
GCF_002267665.1	Brazil	2012	105	5	8	IIa			t002	55	rep22;rep16;rep20;rep21	2659	99.11	0.24	53	443285	2841998	32.74	147081	Arias et al. 2017
GCF_002267685.1	Brazil	2012	105	5	8	IIa			t062	56	rep16;rep21;rep19;rep22	2646	99.11	0.24	57	316092	2849840	32.73	105466	Arias et al. 2017
GCF_002267695.1	Brazil	2012	105	5	8	IIa			t002	57	rep21;rep22;rep10;rep7a;rep16;rep20	2649	99.11	0.24	45	316165	2847562	32.72	132229	Arias et al. 2017
GCF_002267705.1	Brazil	2012	5	5	8	IVa			t002	60	rep21;rep24b;rep5a;rep7a;rep19;rep16	2555	99.11	0.83	53	316261	2768097	32.68	132198	Arias et al. 2017
GCF_002267745.1	Colombia	2012	8	8	7	IVc	PVL+		t024	57	rep20;repUS56;rep7c;rep5a;rep21;rep16	2628	99.11	1.09	59	423527	2828789	32.67	143837	Arias et al. 2017
GCF_002267765.1	Mexico	2012	5	5	8	IIa			t895	56	rep22	2647	99.11	0.24	53	316104	2839224	32.74	107790	Arias et al. 2017
GCF_002267775.1	Mexico	2012	8	8	7	IVa	PVL+	ACME+	t008	60	rep7c;rep10;rep21	2638	99.11	1.04	82	218961	2838539	32.61	74089	Arias et al. 2017
GCF_002267785.1	Argentina	2013	72	8	5	IVc			None	55	rep7c;rep10;rep21	2490	98.97	0.24	46	238290	2718541	32.67	105798	Arias et al. 2017
GCF_002267825.1	Colombia	2013	8	8	7	IVc	PVL+		t008	55	rep7c	2580	99.11	0.26	151	144727	2804897	32.67	44683	Arias et al. 2017
GCF_002267845.1	Argentina	2013	30	30	2	IVc	PVL+		t138	47	rep19;rep5a;rep21;rep16;repUS56	2573	99.16	0.39	48	241506	2775049	32.69	104339	Arias et al. 2017
GCF_002267855.1	Guatemala	2012	5	5	8	IVa			None	55	repUS21;rep20;rep10;rep5a;rep21;rep16	2591	99.05	0.24	75	216725	2794298	32.73	114176	Arias et al. 2017
GCF_002267865.1	Guatemala	2012	5	5	8	IIa			t306	55	rep16;rep21;rep19;rep15;rep22;rep10	2656	99.11	0.24	57	270289	2851859	32.7	116565	Arias et al. 2017
GCF_002267905.1	Colombia	2013	8	8	7	IVc	PVL+		t008	58	rep7c;rep21;repUS56;rep16;rep5a;rep20	2633	99.11	0.24	47	384712	2835034	32.63	138400	Arias et al. 2017
GCF_002267925.1	Venezuela	2013	8	8	7	IVb	PVL+		t008	58	rep20;rep16;rep21;rep7c	2537	99.11	0.24	33	695580	2758550	32.63	207865	Arias et al. 2017
GCF_002267935.1	Venezuela	2013	5	5	8	Ia			None	55	rep20;rep5a;rep21;rep16;repUS56	2710	99.11	0.42	85	159690	2874446	32.73	74990	Arias et al. 2017
GCF_002267965.1	Brazil	2012	5	5	8	IVg			t045	55	rep21;rep19;rep24b;rep16;rep5a	2623	99.11	0.83	70	334668	2827191	32.72	94574	Arias et al. 2017
GCF_002267985.1	Mexico	2012	8	8	7	IVa	PVL+	ACME+	t008	58	rep21;rep19;rep16;rep7c	2651	99.01	0.83	44	304509	2852599	32.62	149631	Arias et al. 2017
GCF_002268005.1	Mexico	2012	1011	5	8	IIa			None	54	rep22	2598	99.11	0.24	48	296607	2800640	32.72	137182	Arias et al. 2017
GCF_002268035.1	Peru	2013	5	5	8	Ia			t143	56	rep21;rep20;repUS56;rep7c;rep16;rep5a	2752	98.92	0.42	115	204726	2908155	32.76	65081	Arias et al. 2017
GCF_002268065.1	Guatemala	2013	5	5	8	IIa			None	57	rep22	2612	99.11	0.24	41	238420	2796056	32.77	142030	Arias et al. 2017
GCF_002268085.1	Argentina	2013	5	5	8	IVa	PVL+		None	59	rep16;rep20;rep5a;rep19;rep21;repUS20	2617	99.11	1.12	55	487681	2799696	32.68	119839	Arias et al. 2017
GCF_002268105.1	Argentina	2013	30	30	2	IVc	PVL+		t019	47	rep21;repUS56;rep19;rep5a;rep16	2569	99.16	0.39	47	333365	2771858	32.68	109641	Arias et al. 2017
GCF_002268125.1	Argentina	2013	5	5	8	IVa	PVL+		t311	60	rep5a;repUS20;rep16;rep21;rep20;rep19	2614	99.11	1.12	50	533503	2800739	32.68	147943	Arias et al. 2017
GCF_002268135.1	Argentina	2013	30	30	2	IVc	PVL+		t019	47	rep5a;repUS56;rep16;rep19;rep21	2554	99.16	0.39	43	279332	2760074	32.71	137345	Arias et al. 2017
GCF_002268145.1	Argentina	2013	unknown	5	8	IVa	PVL+		None	59	rep5a;rep19;rep16;repUS20;rep13;rep21;rep20	2616	99.11	1.12	59	306326	2803004	32.68	108211	Arias et al. 2017
GCF_002268185.1	Peru	2013	5	5	8	Ia			t149	54		2697	98.92	0.42	113	199245	2864317	32.76	48169	Arias et al. 2017
GCF_002268195.1	Brazil	2012	5	5	8	IVg			t002	56	rep19;rep24b;rep21;rep16;rep5a	2498	99.11	0.83	69	256187	2738069	32.68	78714	Arias et al. 2017
GCF_002887395.1	Argentina	2013	30	30	2	IVc	PVL+		t019	47	rep21;rep16;repUS56;rep5a;rep19	2570	99.16	0.39	69	320353	2771411	32.69	81176	Arias et al. 2017
GCF_002887415.1	Venezuela	2012	22	22	1	IVa	PVL+		None	45		2593	99.11	0.31	97	173912	2797273	32.74	69247	Arias et al. 2017
GCF_002887445.1	Venezuela	2013	30	30	2	IVg			t019	45	repUS43	2626	99.08	1.1	113	170581	2812513	32.8	62625	Arias et al. 2017
GCF_002887475.1	Peru	2013	72	8	5	IVc			None	51	rep7c;rep22;rep10;rep21	2502	98.97	0.83	65	267667	2729673	32.71	89651	Arias et al. 2017
GCF_003075575.1	Guatemala	2012	5	5	8	IIa			t688	55	rep22;rep10;rep16;rep21;rep19	2632	99.11	0.5	111	176424	2841743	32.8	48771	Arias et al. 2017
GCF_003075615.1	Guatemala	2012	5	5	8	IIa			t002	57	rep16;rep21;rep22;rep10;rep7a;rep19	2631	99.11	0.29	63	205210	2827787	32.74	116704	Arias et al. 2017
GCF_003075655.1	Guatemala	2012	5	5	8	IIa			t045	57	rep10;rep22;rep16;rep19;rep21	2597	99.11	0.24	39	401400	2801277	32.73	218064	Arias et al. 2017
GCF_003075695.1	Guatemala	2012	5	5	8	IIa			t002	57	rep10;rep24b;rep22	2657	99.09	0.67	83	300343	2839649	32.72	87979	Arias et al. 2017
GCF_003075715.1	Guatemala	2012	5	5	8	IIa			t045	56	rep21;rep10;rep19;rep22;rep16	2693	99.11	0.24	45	448193	2868385	32.76	151076	Arias et al. 2017
GCF_003075735.1	Guatemala	2012	5	5	8	IIa			t045	57	rep19;rep7c;rep21;rep22;rep10;rep16	2692	99.06	0.39	71	299820	2867233	32.76	131428	Arias et al. 2017
GCF_003075755.1	Guatemala	2012	5	5	8	IIa			t002	56	rep16;rep7a;rep10;rep19;rep22;rep21	2643	99.11	0.63	79	172378	2843557	32.75	78665	Arias et al. 2017
GCF_003075775.1	Guatemala	2012	5	5	8	IIa			t067	57	rep16;rep19;rep21;rep22;rep7a;rep10	2629	99.11	0.42	69	219825	2821045	32.75	85571	Arias et al. 2017
GCF_003075795.1	Guatemala	2012	unknown	5	8	IIa			t045	55	rep16;rep21;rep10;rep22;rep19	2627	99.04	1.25	115	152732	2826576	32.75	53585	Arias et al. 2017
GCF_003075815.1	Ecuador	2013	105	5	8	IIa			t443	56	rep22;rep19;rep21;rep16	2647	99.11	0.24	97	273209	2850812	32.77	56123	Arias et al. 2017
GCF_003075835.1	Ecuador	2013	105	5	8	IIa			t088	55	rep21;rep16;rep19a;rep22;rep7a;rep19	2660	99.11	1.44	102	188729	2858657	32.73	65377	Arias et al. 2017
GCF_003075895.1	Ecuador	2013	105	5	8	IIa			t088	55	rep6;rep22;rep16;rep21;rep19	2672	99.11	0.26	63	256708	2861242	32.75	131694	Arias et al. 2017
GCF_003075915.1	Chile	2012	5	5	8	Ib			None	55	rep7a;rep16;rep21;rep20;rep5a;repUS56	2764	98.92	0.42	124	321324	2917363	32.77	59642	Arias et al. 2017
GCF_003075935.1	Chile	2012	5	5	8	Ia			t4088	57	repUS56;rep21;rep16;rep20;rep24b;rep19;rep7a;rep5a	2798	99.11	1.24	166	272595	2979820	32.69	53472	Arias et al. 2017
GCF_003075955.1	Chile	2012	5	5	8	Ia			None	54	rep5a;repUS56;rep21;rep16;rep20	2756	99.01	0.42	134	210398	2914546	32.79	49125	Arias et al. 2017
GCF_003075975.1	Chile	2012	5	5	8	Ia			26-30-17-20-17-12-17-12-17-39	56		2726	99.11	0.42	101	205177	2886033	32.76	63108	Arias et al. 2017
GCF_003075985.1	Chile	2012	5	5	8	Ia			None	56	rep16;rep20;rep5a;rep21;rep7a;repUS56	2743	98.92	0.33	113	303030	2910091	32.78	75439	Arias et al. 2017
GCF_003075995.1	Chile	2014	5	5	8	Ia			t4088	55		2624	99.11	1.11	110	141351	2808566	32.75	48405	Arias et al. 2017
GCF_003076035.1	Chile	2012	5	5	8	Ia			None	55	rep20;rep7a;rep16;rep21;rep5a;repUS56	2727	98.87	0.33	115	258460	2900453	32.79	64552	Arias et al. 2017
GCF_003076055.1	Chile	2012	5	5	8	Ia			t4088	55	rep7a	2667	99.22	0.41	107	131922	2851760	32.74	53037	Arias et al. 2017
GCF_003076075.1	Chile	2012	5	5	8	Ia			t4088	57	rep10;rep7a	2681	99.11	0.34	68	312112	2855275	32.72	104001	Arias et al. 2017
GCF_003076095.1	Chile	2012	5	5	8	Ib			t4088	56	rep16;rep21;rep22;repUS56;rep7a;rep15;rep20;rep5a	2827	99.11	0.42	153	201723	2993562	32.76	52150	Arias et al. 2017
GCF_003076115.1	Brazil	2012	5	5	8	Ia			t15301	55		2617	99	0.42	94	215440	2802194	32.73	71864	Arias et al. 2017
GCF_003095135.1	Guatemala	2012	unknown	5	8	IIa			t002	56	rep19;rep16;rep21;rep7a;rep22	2615	99.11	0.21	100	113387	2817464	32.77	53003	Arias et al. 2017
GCF_003095155.1	Guatemala	2012	5	5	8	IIa			t045	56	rep19;rep16;rep21;rep10;rep22	2583	98.97	0.31	148	162328	2796085	32.86	42714	Arias et al. 2017
GCF_003095235.1	Brazil	2012	5	5	8	IIa		ACME+	t954	54	rep7a;rep22;rep10;rep13	2664	99.01	0.47	84	161269	2862284	32.77	78474	Arias et al. 2017
GCF_003095255.1	Guatemala	2012	5	5	8	IIa			t002	56	rep21;rep22;rep19;rep7a;rep10;rep16	2624	99.11	0.24	98	187969	2822138	32.76	57909	Arias et al. 2017
GCF_003095275.1	Ecuador	2013	105	5	8	IIa			None	56	rep19;rep22;rep16;rep21;rep7a	2644	99.11	0.27	110	172585	2842571	32.8	57211	Arias et al. 2017
GCF_003095295.1	Chile	2012	5	5	8	Ia			None	55	rep20;rep7a;rep21;rep5a;repUS56;rep16	2680	99.11	0.42	133	157035	2866894	32.82	44355	Arias et al. 2017
GCF_003095315.1	Brazil	2012	5	5	8	Ia			None	55	rep7a	2591	98.63	0.49	153	157490	2786599	32.83	48015	Arias et al. 2017
GCF_008039625.1	New York	2015-09	105	5	8	IIa			t002	55	rep19;rep16;rep21	2665	99.11	0.24	2	2863658	2889093	32.88	2863658	Sullivan et al. 2019
GCF_008039645.1	New York	2014-10	105	5	8	IIa			t002	57	rep15;rep21;rep19;rep16;rep22	2812	99.11	0.24	3	2931574	2997766	32.83	2931574	Sullivan et al. 2019
GCF_008039665.1	New York	2014-10	105	5	8	IIa			t002	56	rep16;rep19;rep21;rep22;rep15	2870	99.11	0.24	5	1755492	3036880	32.89	1755492	Sullivan et al. 2019
GCF_008039715.1	New York	2015-07	105	5	8	IIa			t002	59	rep20;rep22;rep16;rep21	2725	98.92	0.27	3	2143203	2923685	32.85	2143203	Sullivan et al. 2019
GCF_008039735.1	New York	2014-10	105	5	8	IIa			t088	56	rep16;rep21;rep19;rep22	2879	99.11	0.24	2	2990907	3016336	32.95	2990907	Sullivan et al. 2019
GCF_008039745.1	New York	2015-03	105	5	8	IIa			t002	55		2763	99.11	0.24	2	2393336	2937556	32.94	2393336	Sullivan et al. 2019
GCF_008039795.1	New York	2015-09	105	5	8	IIa			t002	59	rep16;rep22;rep20;rep21	2759	99.11	0.24	2	2915388	2942654	32.87	2915388	Sullivan et al. 2019
GCF_008039825.1	New York	2015-04	105	5	8	IIa			t002	57	rep19;rep21;rep16	2877	98.78	0.45	4	2464960	2987534	32.87	2464960	Sullivan et al. 2019
SRR5486249	Minnesota	2015-12-21	231	5	8	IIa			t002	57	rep22	2635	99.11	0.24	27	619775	2826836	32.78	428855	Park et al. 2017
SRR5486254	Minnesota	2015-11-28	unknown	8	7	IVa	PVL+	ACME+	t008	61	rep21;rep7c;rep16;rep19	2663	99.11	0.83	26	594837	2862519	32.64	378755	Park et al. 2017
SRR5486255	Minnesota	2015-12-04	8	8	7	IVa	PVL+	ACME+	None	60	rep16;rep21;rep7c;rep19	2689	99.11	0.83	57	271204	2882174	32.62	104683	Park et al. 2017
SRR5486263	Minnesota	2015-11-29	5	5	8	IIa			t7029	58	rep22;rep20;rep16;rep21	2655	99.11	0.24	31	623421	2852865	32.73	417550	Park et al. 2017
SRR5486266	Minnesota	2015-11-05	3944	5	8	VIII			None	57	rep20;rep16;rep22;rep21	2487	96.56	0.24	21	592385	2704970	32.7	363167	Park et al. 2017
SRR5486267	Minnesota	2015-11-05	231	5	8	IIa			t002	58	rep21;rep22;rep16;rep20	2729	98.92	0.24	36	443544	2889493	32.77	226014	Park et al. 2017
SRR5486269	Minnesota	2015-10-27	105	5	8	IIa			t002	55	rep21;rep16;rep22;rep19	2658	99.11	0.24	38	577178	2844804	32.8	221292	Park et al. 2017
SRR5486270	Minnesota	2015-10-25	5	5	8	IIa			t002	55	rep22	2501	99.11	0.24	27	588805	2739912	32.76	244055	Park et al. 2017
SRR5486283	Minnesota	2015-09-22	5	5	8	IIa			t002	58	rep16;rep21;rep20;rep22	2696	99.11	0.24	50	623960	2879825	32.73	220292	Park et al. 2017
SRR5486284	Minnesota	2015-09-22	8	8	7	IVa	PVL+	ACME+	t008	63	rep16;rep13;rep19;rep21;rep7c	2747	99.11	0.83	30	589526	2917748	32.66	345572	Park et al. 2017
SRR5486286	Minnesota	2015-09-16	5	5	8	IVc			t12120	58	rep21;rep24b;rep19;rep5a;rep10;rep16	2529	99.11	0.27	22	812038	2745982	32.7	766312	Park et al. 2017
SRR5486291	Minnesota	2015-09-04	105	5	8	IIa			None	55		2698	99.11	0.24	46	387812	2866516	32.78	159229	Park et al. 2017
SRR5486295	Minnesota	2015-08-22	398	398	1	IVb			t571	41	repUS70;repUS43;rep24c;rep21;rep22;rep7a;rep13	2607	98.33	0.26	45	450846	2838508	32.78	152764	Park et al. 2017
SRR5486297	Minnesota	2015-08-10	unknown	5	8	IIa			t002	58	rep21;rep22;rep16;rep20;rep13	2651	99.11	0.24	41	608002	2855947	32.72	215088	Park et al. 2017
SRR5486299	Minnesota	2015-08-18	5	5	8	IIa			t002	57	rep21;rep16;rep20;rep15;rep22	2702	99.11	0.24	30	637267	2897883	32.67	221390	Park et al. 2017
SRR5486300	Minnesota	2015-08-14	5	5	8	IIa			t002	57	rep20;rep21;rep16	2659	99.11	0.24	30	428384	2849589	32.72	190019	Park et al. 2017
SRR5486301	Minnesota	2015-08-13	87	87	3	IVd			04-20-16-13	53	rep16;rep21;rep19	2536	99.11	0.24	48	294753	2754154	32.73	109158	Park et al. 2017
SRR5486302	Minnesota	2015-08-12	8	8	7	IVa	PVL+	ACME+	t008	62	rep21;rep16;rep7c;rep19	2748	98.52	0.83	23	901156	2921821	32.66	382132	Park et al. 2017
SRR5486305	Minnesota	2015-08-09	5	5	8	IIa			t002	58	rep21;rep16;rep22;rep13;rep20	2684	99.11	0.24	27	623132	2873673	32.73	222270	Park et al. 2017
SRR5486306	Minnesota	2015-08-08	8	8	7	IVa	PVL+	ACME+	t008	63	rep16;rep21;rep7c;rep19	2733	99.11	0.83	28	895298	2909071	32.65	345569	Park et al. 2017
SRR5486312	Minnesota	2015-07-25	5	5	8	IIa			t002	57	rep13	2636	99.11	0.24	23	618595	2825951	32.78	244015	Park et al. 2017
SRR5486314	Minnesota	2015-07-21	5	5	8	IVc			t088	58	rep16;rep20;rep21	2535	99.11	0.24	42	252321	2752508	32.68	159820	Park et al. 2017
SRR5486317	Minnesota	2015-07-05	8	8	7	IVa	PVL+		t211	61	rep21;rep19;rep7c;rep16	2679	99.11	1.47	92	175444	2884024	32.64	70122	Park et al. 2017
SRR5486320	Minnesota	2015-06-29	105	5	8	IIa			t002	57	rep21;rep22;rep19;rep16	2698	99.11	0.24	54	604864	2878837	32.78	221291	Park et al. 2017
SRR5486323	Minnesota	2015-06-24	8	8	7	IVa	PVL+		t008	60	rep19;rep16;rep7c;rep21	2632	99.05	0.83	34	811112	2833745	32.66	345541	Park et al. 2017
SRR5486329	Minnesota	2015-06-09	231	5	8	IIa			None	57	rep20;rep16;rep22;rep21	2675	99.07	0.36	41	303970	2857931	32.74	139399	Park et al. 2017
SRR5486331	Minnesota	2015-06-06	8	8	7	IVa	PVL+	ACME+	t008	62	rep21;rep19;rep16;rep7c	2678	99.11	0.83	31	843266	2874988	32.62	345554	Park et al. 2017
SRR5486332	Minnesota	2015-06-05	8	8	7	IVa	PVL+	ACME+	t622	62	rep21;rep16;rep7c;rep19	2746	99.11	0.86	34	822157	2920562	32.66	460230	Park et al. 2017
SRR5486341	Minnesota	2015-05-29	8	8	7	IVa	PVL+	ACME+	t008	62	rep7c;rep19;rep21;rep16;rep10	2685	99.11	0.9	30	475998	2881126	32.62	359062	Park et al. 2017
SRR5486343	Minnesota	2015-05-12	unknown	5	8	IIa			t2352	58	rep20;rep16;rep21;rep22	2672	99.11	0.24	23	623435	2856701	32.73	435545	Park et al. 2017
SRR5486349	Minnesota	2015-05-07	1	1	4	IVa	PVL+		t7736	79	rep24b;rep5a;rep21;rep7c;rep19;rep16	2585	99.11	0.24	23	614179	2808689	32.69	339695	Park et al. 2017
SRR5486350	Minnesota	2015-05-05	105	5	8	IIa			None	56	rep22	2667	99.11	0.24	79	254233	2856145	32.81	96407	Park et al. 2017
SRR5486352	Minnesota	2015-05-01	105	5	8	IIa			t242	57	rep22;rep19;rep16;rep21	2660	99.11	0.3	28	662587	2845296	32.76	443499	Park et al. 2017
SRR5486356	Minnesota	2015-04-26	5	5	8	IVg			t688	57	rep21;rep16;rep20	2592	99.11	0.24	18	774359	2788517	32.72	350459	Park et al. 2017
SRR5486357	Minnesota	2015-04-20	231	5	8	IIa			t002	58	rep22	2717	99	0.24	36	637941	2868687	32.82	388674	Park et al. 2017
SRR5486359	Minnesota	2015-04-17	225	5	8	IIa			t1107	60	rep20;rep21;rep16;rep22	2728	99.11	0.24	42	443577	2896762	32.77	222279	Park et al. 2017
SRR5486362	Minnesota	2015-04-15	8	8	7	IVg			t024	58	rep19;rep16;rep21;rep7c	2648	99.11	0.33	32	400635	2847153	32.64	323772	Park et al. 2017
SRR5486364	Minnesota	2015-04-14	5	5	8	IVc			t179	59	rep16;rep20;rep21	2523	99.11	0.24	24	615928	2755192	32.67	228339	Park et al. 2017
SRR5486369	Minnesota	2015-03-24	105	5	8	IIa			t002	54	rep16;rep21;rep19	2640	99.11	0.24	45	604809	2830702	32.77	386005	Park et al. 2017
SRR5486370	Minnesota	2015-03-30	231	5	8	IIa			t002	56	rep22	2578	99.11	0.24	29	619687	2783333	32.81	443544	Park et al. 2017
SRR5486377	Minnesota	2015-03-11	5	5	8	IIa			t5518	56	rep22;rep13	2572	99.11	0.24	23	623640	2787938	32.76	244072	Park et al. 2017
SRR5486378	Minnesota	2015-03-11	105	5	8	IIa			None	56	rep22	2707	99.11	0.24	42	621968	2875810	32.78	282789	Park et al. 2017
SRR5486382	Minnesota	2015-03-04	5	5	8	IIa			t010	57	rep22;rep20;rep16;rep21	2689	99.1	0.24	24	637325	2864351	32.71	312045	Park et al. 2017
SRR5486384	Minnesota	2015-03-01	8	8	7	IVg			t064	58	rep7c;rep21;rep16;rep10;rep19	2666	98.97	0.26	43	378229	2859729	32.67	280166	Park et al. 2017
SRR5486391	Minnesota	2015-02-12	5	5	8	IIa			t002	58	rep20;rep22;rep16;rep21	2644	99.11	0.24	29	544401	2834038	32.73	443496	Park et al. 2017
SRR5486393	Minnesota	2015-01-16	105	5	8	IIa			26-23-17-17-20-17-12-17-12	57	rep13;rep21;rep22;rep19;rep10;rep16	2653	98.92	0.24	40	443520	2850190	32.78	291149	Park et al. 2017
SRR5486395	Minnesota	2015-01-12	8	8	7	IVa	PVL+	ACME+	t008	61	rep16;rep7a;rep19;rep21;rep7c	2674	99.11	0.83	28	881291	2875540	32.6	173138	Park et al. 2017
SRR5486398	Minnesota	2014-12-31	105	5	8	IIa			t002	57	rep19;rep21;rep16	2679	99.11	0.24	56	443371	2871069	32.78	221279	Park et al. 2017
											mean	2670.92	99.0475	0.520907	37.8187	1.26701e+06	2.86793e+06	32.7406	1.10118e+06
											median	2672.5	99.11	0.33	32	619141	2.86897e+06	32.74	261616
											min	2477	96.56	0.21	1	113387	2704970	32.6	41219
											max	2879	99.3	2.62	195	2990907	3036880	32.97	2990907
