# Supplementary material for: Genome Evolution of Invasive Methicillin-Resistant Staphylococcus aureus in the Americas
Source: Microbiol Spectr. 2022 May 31;10(3):e00201-22. doi: 10.1128/spectrum.00201-22 (PMC9241880; doi:10.1128/spectrum.00201-22)
Supplement: Supplemental file 3 — Supplemental material. Download spectrum.00201-22-s0003.xlsx, XLSX file, 0.3 MB [file spectrum.00201-22-s0003.xlsx]

## Sheet: Table S2
Table S2. Distribution of genes in the MRSA pan-genome identified using Panaroo
Gene	Non-unique Gene name	Annotation	No. isolates	No. sequences	Min group size nuc	Max group size nuc	Avg group size nuc
atpB_2	atpB_2	ATP synthase subunit beta AtpB_1	386	386	522	522	522		2173	Core genes	(99% <= strains <= 100%)
yacP	yacP	putative protein YacP	386	386	525	525	525		96	Soft core genes	(95% <= strains < 99%)
aroK	aroK	shikimate kinase AroK	386	386	525	525	525		752	Shell genes	(15% <= strains < 95%)
group_3044		acetyltransferase (GNAT) family protein	386	386	525	525	525		1886	Cloud genes	(0% <= strains < 15%)
group_3041		putative phosphate uptake regulator	386	387	294	618	616.519		4907	Total genes	(0% <= strains <= 100%)
group_3035		haloacid dehalogenase-like hydrolase	386	386	528	528	528
pyrR	pyrR	bifunctional protein pyrimidine operon regulatory protein/uracil phosphoribosyltransferase PyrR	386	386	528	528	528
group_3023		hypothetical protein	386	386	531	531	531
nuc	nuc	thermonuclease precursor family protein	386	386	534	534	534
asnC	asnC	putative asparaginyl-tRNA synthetase	386	386	633	1293	1289.58
group_3006		site-specific DNA-methyltransferase (adenine-specific)	386	388	255	1146	1140.03
argB	argB	acetylglutamate kinase	386	386	504	771	761.541
group_3001		ribonuclease M5	386	386	537	537	537
rplF	rplF	50S ribosomal protein L6	386	386	537	537	537
group_3000		M20/M25/M40 family peptidase	386	387	504	1248	1131.53
gpm	gpm	23-bisphosphoglycerate-dependent phosphoglycerate mutase	386	386	411	687	686.285
group_2993		antibacterial protein (phenol soluble modulin)	386	386	135	135	135
atpD	atpD	ATP synthase subunit delta	386	386	540	540	540
group_2990		nitroreductase family protein	386	386	540	540	540
group_2988		transcriptional regulator Cro/CI family protein	386	386	540	540	540
rplE	rplE	50S ribosomal protein L5	386	386	540	540	540
group_2985		luciferase family oxidoreductase	386	387	105	1053	1010.85
thiD1	thiD1	phosphomethylpyrimidine kinase	386	386	426	831	829.508
nudF	nudF	ADP-ribose pyrophosphatase NudF	386	386	543	543	543
group_2981		site-specific DNA-methyltransferase (adenine-specific)	386	386	543	543	543
mazF_2~~~mazF_1~~~mazF	mazF_2;mazF_1;mazF	Toxin MazF	386	387	147	363	362.199
group_2977		hypothetical protein;membrane-bound serine protease	386	388	222	708	703.152
group_2973		riboflavin transporter	386	386	546	546	546
clpQ	clpQ	T01 family HslV component of HsIUV peptidase	386	386	546	546	546
eap	eap	extracellular adherence protein Eap	386	386	435	435	435
hpt	hpt	hypoxanthine-guanine phosphoribosyltransferase	386	386	549	549	549
group_2971		hypothetical protein	386	386	186	285	186.256
infC	infC	Translation initiation factor IF-3;translation initiation factor IF-3	386	386	561	708	561.381
nusG	nusG	transcription termination/antitermination factor NusG	386	386	549	549	549
group_2963		hypothetical protein	386	386	363	513	512.611
group_2962		lytic regulatory protein	386	386	1092	1092	1092
group_2960		hypothetical protein	386	387	429	1044	1041.37
yicL	yicL;	putative inner membrane transporter YicL;hypothetical protein	386	387	330	963	959.868
copA	copA	P-ATPase superfamily P-type ATPase copper (Cu2+) transporter	386	386	1200	2409	2405.87
group_2956		GNAT family acetyltransferase	386	387	141	552	549.948
def	def	putative polypeptide deformylase 2	386	386	552	552	552
ccpA	ccpA	global transcriptional regulator catabolite control protein A	386	386	990	990	990
group_2954		hypothetical protein	386	386	987	1080	1078.97
group_2951		hypothetical protein	386	387	159	1374	1367.29
fabG_2~~~fabG_1~~~fabG	fabG_2;fabG_1;fabG	3-oxoacyl-ACP reductase	386	387	360	735	733.116
uvrB_1~~~uvrB_2~~~uvrB	uvrB_1;uvrB_2;uvrB	excision endonuclease subunit UvrB	386	387	132	1986	1980.71
group_2947		Exonuclease RNase T and DNA polymerase III	386	386	555	555	555
frr	frr	ribosome recycling factor	386	386	555	555	555
essB_2~~~essB_1~~~essB	essB_2;essB_1;essB	putative secretion system component EssB	386	388	384	1335	1327.75
group_2939		N-acetylmuramoyl-L-alanine amidase	386	386	387	432	431.883
yehR	;yehR	hypothetical protein;putative lipoprotein YehR	386	386	246	456	454.959
group_2938		hypothetical protein	386	386	102	258	203.876
group_2937		hypothetical protein;membrane-bound metal-dependent hydrolase	386	387	234	516	514.648
purQ_1~~~purQ_2~~~purQ	purQ_1;purQ_2;purQ	putative phosphoribosylformylglycinamidine synthase I	386	389	168	672	666.725
rnhC_2~~~rnhC~~~rnhC_1	rnhC_2;rnhC;rnhC_1	ribonuclease HIII	386	387	405	990	937.054
group_2936		hypothetical protein	386	386	558	558	558
rplB_2~~~rplB~~~rplB_1	rplB_2;rplB;rplB_1	50S ribosomal protein L2	386	387	147	864	828.535
cap5M	cap5M	capsular polysaccharide biosynthesis galactosyltransferase Cap5M	386	386	558	558	558
group_2935		hypothetical protein	386	386	558	558	558
group_2934		phosphosugar-binding transcriptional regulator RpiR family	386	387	432	879	876.736
rimL_1~~~rimL_2~~~rimL	rimL_1;rimL_2;rimL	GNAT family acetyltransferase	386	389	90	543	538.674
crcB_1	crcB_1	camphor resistance protein CrcB	386	386	366	366	366
group_2919		bifunctional pyrazinamidase/nicotinamidase	386	386	561	561	561
group_2918		endoribonuclease L-PSP	386	386	381	381	381
group_2917		isochorismatase	386	386	561	561	561
mnhE_2	mnhE_2	monovalent cation antiporter-3 MnhE_1	386	386	225	483	481.663
group_2915		O-acetyltransferase	386	387	435	1815	1805.35
group_2914		hypothetical protein	386	386	267	321	320.86
pepA1	pepA1	M42 family glutamyl aminopeptidase	386	386	984	1077	1076.76
group_2912		recombination and DNA strand exchange inhibitor protein	386	387	831	2349	2342.56
infB_2~~~infB~~~infB_1	infB_2;infB;infB_1	translation initiation factor IF-2	386	387	747	2118	2108.67
recR_1~~~recR_2	recR_1;recR_2	putative recombination protein	386	388	138	597	594.015
group_2911		glycerate kinase	386	387	279	1125	1121.87
group_2909		hypothetical protein	386	386	564	564	564
sepF	sepF	cell division-like FtsZ-interacting protein	386	386	564	564	564
czrB_2~~~czrB~~~czrB_1	czrB_2;czrB;czrB_1	cation diffusion facilitator family transporter	386	387	336	984	979.829
group_2903		hypothetical protein	386	386	819	879	878.845
thrC	thrC	threonine synthase	386	386	1062	1062	1062
spoU_2~~~spoU_1~~~spoU	spoU_2;spoU_1;spoU	SpoU rRNA methylase family protein	386	389	117	741	734.422
sspB2_2~~~sspB2_1~~~sspB2	;sspB2_2;sspB2_1;sspB2	Staphopain A precursor;cysteine protease precursor SspB	386	387	108	1167	1162.79
mvaK2	mvaK2	phosphomevalonate kinase	386	386	783	1077	1076.24
cstR	cstR	modulator of heat shock repressor CtsR	386	386	567	567	567
group_2897		hypothetical protein	386	386	681	1149	1124.11
group_2896		calcineurin-like phosphoesterase	386	386	372	1197	1194.56
yfhO_1~~~yfhO_2~~~yfhO	yfhO_1;yfhO_2;yfhO	putative membrane protein YfhO	386	388	1215	2607	2593.56
group_2895	nadD;	nicotinate-nucleotide adenylyltransferase;metal dependent phosphohydrolase	386	386	585	1143	587.891
noc	noc	ParB family nucleoid occlusion protein Noc	386	386	735	840	839.728
group_2893		short chain acyl-CoA dehydrogenase	386	386	810	1095	1020.58
group_2892		putative thiamine-precursor transporter protein (ThiW)	386	387	231	492	490.822
miaB	miaB	(dimethylallyl)adenosine tRNA methylthiotransferase	386	386	612	1545	1541.58
rpmJ	rpmJ	50S ribosomal protein L36	386	386	114	114	114
group_2891		methyltransferase small domain-containing protein	386	388	252	609	605.405
rplJ	rplJ	50S ribosomal protein L10	386	386	165	501	499.679
cbiO_2~~~cbiO_3	cbiO_2;cbiO_3	cobalt transporter ATP-binding subunit	386	394	360	810	793.736
rpoA	rpoA	DNA-directed RNA polymerase subunit alpha	386	386	441	945	942.389
ahpC	ahpC	alkyl hydroperoxide reductase subunit C	386	386	570	570	570
group_2890		pyridine nucleotide-disulfide oxidoreductase	386	386	1155	1155	1155
group_2886		xanthine/uracil permeases family protein	386	387	225	1335	1331.29
pth	pth	putative peptidyl-tRNA hydrolase	386	386	573	573	573
yfiA	yfiA	sigma 54 modulation protein/ribosomal protein S30EA	386	386	573	573	573
group_2883		heptaprenyl diphosphate synthase subunit 1	386	386	573	573	573
group_2882		putative secreted protease inhibitor	386	386	573	573	573
nrdE_1~~~nrdE_2~~~nrdE	nrdE_1;nrdE_2;nrdE	ribonucleoside-diphosphate reductase subunit alpha	386	388	660	2106	2095.36
mraW	mraW	S-adenosyl-methyltransferase MraW	386	386	288	936	934.321
group_2877		staphostatin B	386	386	330	330	330
group_2875		hypothetical protein;transcriptional regulator	386	387	156	1299	1295.69
group_2873		cobalt ABC transporter permease	386	386	576	576	576
ccmA_2~~~ccmA_1~~~ccmA	ccmA_2;ccmA_1;ccmA	multidrug ABC transporter	386	388	330	741	737.196
gvpP	;gvpP	hypothetical protein;gas vesicle protein	386	386	186	366	365.534
csbD	csbD	sigma-B mediated bacterial general stress response protein	386	386	183	183	183
comEA_1~~~comEA~~~comEA_2	comEA_1;comEA;comEA_2	competence protein ComEA	386	387	225	678	675.209
bshC~~~bshC_2~~~bshC_1	bshC;bshC_2;bshC_1	Putative cysteine ligase BshC	386	388	333	1614	1602.06
nirD~~~nasF~~~cysG_1	nirD;nasF;cysG_1	nitrite reductase small subunit;tetrapyrrole (corrin/porphyrin) methylase family protein;Siroheme synthase	386	769	315	1281	648.581
cbiX	cbiX	sirohydrochlorin cobalt chelatase	386	386	732	768	732.567
group_2872		hypothetical protein	386	386	405	585	583.601
group_2871		5'-ribonucleotide phosphohydrolase	386	386	630	687	686.806
hisB	hisB	putative imidazoleglycerol-phosphate dehydratase	386	386	579	579	579
pgsA	pgsA	putative CDP-diacylglycerol--glycerol-3-phosphate 3-phosphatidyltransferase	386	386	579	579	579
deoD	deoD	putative purine nucleoside phosphorylase	386	386	186	711	707.915
xprT	xprT	putative xanthine phosphoribosyltransferase	386	386	579	579	579
group_2869		putative G3E family GTPase	386	386	876	927	926.868
group_2867		hypothetical protein	386	387	246	765	762.334
ureF_1~~~ureF_2~~~ureF	ureF_1;ureF_2;ureF	urease accessory protein UreF	386	387	300	690	687.333
group_2865		putative esterase	386	387	165	762	759.984
yhcR	yhcR	two-component response regulator receiver protein	386	386	588	624	623.907
efp_2~~~efp_1~~~efp	efp_2;efp_1;efp	translation elongation factor EF-P	386	387	132	558	556.411
sbcD	sbcD	DNA repair exonuclease	386	386	237	1122	1119.04
hmrA_2~~~hmrA_1~~~hmrA	hmrA_2;hmrA_1;hmrA	peptidase M20/M25/M40 family	386	391	444	1185	1169.78
group_2859		allophanate hydrolase subunit 1	386	389	249	735	729.247
hflX_2~~~hflX_1~~~hflX	hflX_2;hflX_1;hflX	GTPase HflX	386	387	606	1239	1233.16
mnhD_2~~~mnhD_1	mnhD_2;mnhD_1	CPA3 family monovalent cation:proton (H+) antiporter-3 subunit D	386	386	1230	1497	1495.62
typA	typA	small GTP-binding protein domain:GTP-binding protein TypA	386	386	1206	1848	1844.67
gpmA1	gpmA1	phosphoglycerate mutase family protein	386	386	585	585	585
group_2857		hypothetical protein	386	386	585	585	585
corA_2~~~corA_1~~~corA	corA_2;corA_1;corA	magnesium and cobalt transport protein	386	387	198	948	945.558
group_2855		hypothetical protein	386	387	111	420	418.829
group_2852		hypothetical protein	386	386	585	585	585
group_2851		glycoprotease	386	386	663	663	663
osmC	osmC;	osmotically inducible protein OsmC;hypothetical protein	386	387	183	423	421.858
group_2850		4'-phosphopantetheinyl transferase-like protein	386	386	498	645	644.339
group_2848		branched-chain amino acid transport system II carrier protein	386	386	1020	1068	1067.88
group_2847		hypothetical protein	386	386	252	252	252
ald_2~~~ald~~~ald_1	ald_2;ald;ald_1	alanine dehydrogenase	386	387	102	1167	1116.23
vraD_1~~~vraD_2	vraD_1;vraD_2	SalX ABC-type antimicrobial peptide transport system involved in vancomycin resistance	386	388	147	759	755.072
mgt~~~sgtB	mgt;sgtB	Monofunctional glycosyltransferase;monofunctional glycosyltransferase	386	387	132	810	807.783
recJ	recJ	putative single-stranded-DNA-specific exonuclease	386	386	600	2274	2269.66
group_2841		RNA polymerase factor sigma-70	386	386	396	570	569.549
dnaX	dnaX	DNA-directed DNA polymerase III subunit gamma and tau	386	386	1239	1698	1696.81
uraA_2~~~uraA_1~~~uraA	uraA_2;uraA_1;uraA	uracil permease	386	390	204	1323	1308.01
group_2840		acetyltransferase	386	387	375	861	857.574
group_2839		PTS system glucose-specific IIBC component;hypothetical protein	386	388	249	1605	1588.96
ksgA	ksgA	dimethyladenosine transferase	386	386	894	903	894.14
aroD	aroD	3-dehydroquinate dehydratase	386	386	717	717	717
group_2838		putative SAM-dependent methyltransferases	386	387	339	1173	1169.91
group_2837		putative lipid kinase	386	387	174	939	915.326
tilS	tilS	tRNA(Ile)-lysidine synthetase	386	386	1296	1296	1296
group_2836		cell envelope transcriptional attenuator	386	386	1218	1227	1218.37
uppS_1~~~uppS_2~~~uppS	uppS_1;uppS_2;uppS	di-trans poly-cis-decaprenylcistransferase	386	387	189	771	768.783
pabA	pabA	para-aminobenzoate synthase glutamine amidotransferase component II	386	386	594	594	594
ppi	ppi	putative cyclophilin type peptidyl-prolyl cis-trans isomerase	386	386	594	594	594
tmcAL	tmcAL	tRNA(Met) cytidine acetate ligase	386	386	1140	1140	1140
group_2832		adenylate cyclase	386	386	594	594	594
group_2831		hypothetical protein;short chain dehydrogenase	386	387	105	705	702.612
group_2830		hypothetical protein	386	386	1077	1077	1077
lysP_1~~~lysP~~~lysP_2	lysP_1;lysP;lysP_2;	APC family amino acid-polyamine-organocation transporter;hypothetical protein	386	392	108	1494	1470.3
group_2829		N-acetylmuramoyl-L-alanine amidase domain-containing protein;hypothetical protein	386	387	243	1860	1851.32
group_2828		hypothetical protein	386	386	309	402	397.135
group_2827		alanine racemase	386	386	207	675	673.562
group_2826		hypothetical protein	386	386	291	291	291
group_2825		D-isomer specific 2-hydroxyacid dehydrogenase family protein	386	387	420	1011	1008.02
group_2824		luciferase-like monooxygenase	386	386	1062	1062	1062
group_2823		hypothetical protein	386	386	270	285	281.003
group_2822		hypothetical protein	386	386	102	189	188.775
comFC	comFC	putative amidophosphoribosyltransferase ComFC	386	386	456	678	677.355
group_2821	COQ5;	2-methoxy-6-polyprenyl-14-benzoquinol methylase mitochondrial;putative 2-heptaprenyl-14-naphthoquinone methyltransferase	386	386	726	1686	728.487
ykoD_2~~~ykoD_1~~~ykoD	ykoD_2;ykoD_1;ykoD	ABC superfamily ATP binding cassette transporter ABC protein	386	387	504	1401	1397.39
prfA	prfA	peptide chain release factor RF1	386	386	1077	1077	1077
group_2819		putative LysE type translocator protein	386	386	423	618	617.495
group_2818		dihydroxyacetone kinase family protein	386	387	135	969	960.822
thrA_2~~~thrA_1~~~thrA	thrA_2;thrA_1;thrA	putative aspartate kinase	386	387	240	1383	1379.4
sodM	sodM	Superoxide dismutase (Mn/Fe family)	386	386	600	600	600
group_2817		glucosamine-6-phosphate deaminase	386	386	600	600	600
sodA	sodA	superoxide dismutase Mn/Fe family protein	386	386	600	600	600
group_2816		branched-chain amino acid transport system II carrier protein	386	387	408	1080	1075.81
group_2815		TrmH family RNA methyltransferase	386	411	135	471	442.35
group_2814		hypothetical protein	386	388	144	363	361.454
qoxB_1~~~qoxB_2~~~qoxB	qoxB_1;qoxB_2;qoxB	Cytochrome aa3 quinol oxidase subunit I	386	387	972	1989	1983.97
gyrB_2~~~gyrB_3	gyrB_2;gyrB_3	DNA topoisomerase subunit B	386	387	936	1992	1986.76
group_2811		iron-sulfur cluster biosynthesis protein	386	386	120	297	296.541
group_2809		hypothetical protein	386	386	603	603	603
rpsD	rpsD	30S ribosomal protein S4	386	386	603	603	603
group_2808		hypothetical protein	386	386	603	603	603
ruvA	ruvA	crossover junction endodeoxyribonuclease	386	386	603	603	603
group_2807		Trypsin-like serine endoprotease	386	388	324	1275	1267.6
group_2805		putative acylphosphatase	386	386	156	270	269.705
fpg_1~~~fpg_2~~~fpg	fpg_1;fpg_2;fpg	formamidopyrimidine-DNA glycosidase	386	387	303	873	870.729
group_2803		hypothetical protein	386	387	315	864	861.442
group_2802		hypothetical protein	386	386	237	237	237
glxK_2~~~glxK~~~glxK_1	glxK_2;glxK;glxK_1	glycerate kinase	386	388	213	1143	1135.93
glyA	glyA	serine hydroxymethyl transferase	386	386	1122	1239	1238.7
group_2800		ABC superfamily ATP binding cassette transporter ABC protein	386	396	261	900	877.348
qoxC	qoxC	Cytochrome aa3 quinol oxidase subunit III	386	386	606	606	606
modC	modC	molybdenum (Mo2+) ABC superfamily ATP binding cassette transporter ABC protein	386	386	606	606	606
group_2798		hypothetical protein	386	386	234	348	347.705
group_2797		peptidase U32 family protein	386	387	291	924	921.605
group_2794		NAD dependent epimerase/dehydratase familyprotein	386	386	798	903	874.516
thiN	thiN	putative thiamine pyrophosphokinase	386	386	570	642	641.813
group_2791		TetR family transcriptional regulator	386	386	351	555	554.262
prs	prs	ribose-phosphate pyrophosphokinase	386	386	729	966	965.386
rplV	rplV	50S ribosomal protein L22	386	386	345	354	353.837
group_2787		putative transcriptional activator	386	386	390	474	473.781
arlS_1~~~arlS_2~~~arlS	arlS_1;arlS_2;arlS	signal transduction histidine kinase	386	389	354	1356	1345.28
group_2786		putative protein	386	386	957	957	957
cap1B_1~~~cap1B_2~~~cap1B	cap1B_1;cap1B_2;cap1B	capsular polysaccharide biosynthesis protein Cap1B	386	391	216	693	684.407
icaC~~~icaC_1~~~icaC_2	icaC;icaC_1;icaC_2	intercellular adhesion protein icaC;intercellular adhesion protein IcaC	386	390	135	1065	1049.26
plsY	plsY	Glycerol-3-phosphate acyltransferase	386	386	609	609	609
group_2784		hypothetical protein	386	386	516	969	966.443
group_2783		putative 3-methyladenine DNA glycosylase	386	386	609	609	609
rpiR_2~~~rpiR~~~rpiR_1	rpiR_2;rpiR;rpiR_1	RpiR family transcriptional regulator	386	404	348	801	761.866
group_2781		multi-copper polyphenol oxidoreductase laccase	386	388	273	792	787.933
isdD_1~~~isdD~~~isdD_2	isdD_1;isdD;isdD_2	heme ABC transporter membrane component IsdD	386	388	363	1077	1071.33
group_2775		hypothetical protein	386	386	330	459	458.58
ilvE_2~~~ilvE~~~ilvE_1	ilvE_2;ilvE;ilvE_1	branched-chain amino acid aminotransferase	386	388	345	1077	1070.71
group_2773		deoxynucleoside kinase	386	386	600	663	662.837
cap5A_2~~~cap5A~~~cap5A_1	cap5A_2;cap5A;cap5A_1	capsular polysaccharide biosynthesis protein Cap5A	386	387	153	669	665.023
cap5C~~~cap5C_2~~~cap5C_1	cap5C;cap5C_2;cap5C_1	capsular polysaccharide biosynthesis protein Cap5C	386	388	222	765	760.106
sceD	sceD	transglycosylase	386	386	696	696	696
thiD	thiD	putative phosphomethylpyrimidine kinase	386	386	831	831	831
pyrE	pyrE	putative orotate phosphoribosyltransferase	386	386	408	612	611.472
group_2767		hypothetical protein	386	386	738	738	738
group_2763		single-stranded DNA-binding protein	386	386	348	396	379.834
group_2759		lantibiotic protection ABC transporter permease subunit	386	387	249	771	767.86
group_2757		hypothetical protein	386	386	336	612	611.285
group_2752		phosphoesterase PA-phosphatase-like protein	386	386	615	615	615
sdhC	sdhC	succinate dehydrogenase (or fumarate reductase) cytochrome b subunit b558 family	386	386	615	615	615
ureG	ureG	urease accessory protein UreG	386	386	615	615	615
potE~~~arcC	potE;arcC	Putrescine transporter PotE;carbamate kinase	386	386	942	2388	945.746
group_2747		allophanate hydrolase subunit 2	386	387	315	1005	1002.02
group_2745		6-pyruvoyl-tetrahydropterin synthase	386	386	369	420	419.868
group_2738		iron (Fe3+) ABC superfamily ATP binding cassette transporter membrane protein	386	386	951	987	986.813
spxA_2~~~spxA_1~~~spxA	spxA_2;spxA_1;spxA	transcriptional regulator Spx	386	387	111	396	394.899
coiA_2~~~coiA~~~coiA_1	coiA_2;coiA;coiA_1	competence protein CoiA	386	540	258	987	673.039
dapA_1~~~dapA~~~dapA_2	dapA_1;dapA;dapA_2	dihydrodipicolinate synthase	386	388	312	891	884.776
group_2731		3-demethylubiquinone-9 3-methyltransferase	386	386	450	474	450.124
srtA	srtA	sortase A transpeptidase	386	386	621	696	625.663
group_2729		DNA replication initiation control protein YabA	386	386	252	348	347.751
uhpT_2~~~uhpT~~~uhpT_1	uhpT_2;uhpT;uhpT_1	putative sugar phosphate transport protein	386	391	390	1380	1356.61
group_2727		ABC transporter ATP-binding protein	386	386	495	729	728.394
group_2726		deoxynucleoside kinase	386	386	618	618	618
group_2724		putative cell-division initiation protein	386	386	618	618	618
group_2722		hypothetical protein	386	386	174	390	329.751
deoD_2~~~pnp	deoD_2;pnp	Purine nucleoside phosphorylase DeoD-type;putative purine nucleoside phosphorylase	386	387	189	708	704.961
ohr	ohr	organic hydroperoxide resistance protein	386	386	387	447	446.845
mshC	mshC;	L-cysteine:1D-myo-inositol 2-amino-2-deoxy-alpha-D-glucopyranoside ligase;ribonuclease III	386	386	405	1797	412.212
group_2719		MFS family major facilitator transporter	386	389	159	1194	1184.84
group_2715		hypothetical protein	386	386	105	105	105
plsC	plsC	1-acyl-sn-glycerol-3-phosphate acyltransferase	386	386	624	624	624
lacB~~~lacA	lacB;lacA	Galactose-6-phosphate isomerase subunit LacB;galactose-6-phosphate isomerase subunit LacA	386	386	429	960	430.376
group_2713		hypothetical protein	386	386	312	387	386.611
group_2712		hypothetical protein	386	386	642	753	752.635
pfkB_1~~~pfkB_2~~~pfkB	pfkB_1;pfkB_2;pfkB	fructose 1-phosphate kinase	386	399	138	921	890.113
group_2710		GTP pyrophosphokinase	386	386	315	693	692.021
group_2709		hypothetical protein	386	386	252	252	252
sucC_1~~~sucC_2~~~sucC	sucC_1;sucC_2;sucC	succinate--CoA ligase (ADP-forming) beta subunit	386	387	456	1167	1163.54
group_2707		acetyltransferase (GNAT) family protein	386	386	501	501	501
udk	udk	uridine kinase	386	386	624	624	624
xpaC	xpaC	5-bromo-4-chloroindolyl phosphate hydrolase	386	386	624	624	624
coaE	coaE	putative dephospho-CoA kinase	386	386	624	624	624
group_2703		metallo-beta-lactamase superfamily protein	386	386	624	624	624
lexA	lexA	DNA damage-inducible repressor	386	386	624	624	624
rplD	rplD	50S ribosomal protein L4	386	386	624	624	624
metS	metS	putative methionyl-tRNA synthetase	386	386	969	1974	1971.19
phnD~~~phnD_1~~~phnD_2	phnD;phnD_1;phnD_2	phosphate/phosphonate ABC transporter periplasmic protein	386	387	426	957	953.76
group_2695		ABC superfamily ATP binding cassette transporter membrane protein	386	387	180	801	796.527
group_2685		N-acetyltransferase GCN5	386	386	432	495	489.917
group_2684		hypothetical protein	386	386	441	1113	1111.06
group_2683		hypothetical protein	386	386	435	435	435
hld	hld	delta-hemolysin	386	386	135	135	135
yycH_2~~~yycH_1~~~yycH	yycH_2;yycH_1;yycH	two-component regulator YycH	386	387	522	1344	1340.34
grpE	grpE	heat shock molecular chaperone protein	386	386	627	627	627
group_2680		putative ABC transporter permease	386	386	612	870	833.518
porA_1~~~porA_2~~~porA	porA_1;porA_2;porA	pyruvate flavodoxin/ferredoxin oxidoreductase domain-containing protein	386	387	570	1761	1756.36
group_2679		hypothetical protein	386	386	627	627	627
group_2678		hypothetical protein	386	386	507	507	507
group_2676		D-lactate dehydrogenase	386	386	840	993	992.487
fhs	fhs	formyltetrahydrofolate synthetase	386	386	1701	1746	1701.35
group_2669		globin family protein	386	386	366	366	366
group_2668		nitroreductase family protein	386	424	108	684	610.868
group_2667		GNAT family acetyltransferase	386	386	285	285	285
odhB	odhB	dihydrolipoamide succinyltransferase E2 component of 2-oxoglutarate dehydrogenase complex	386	386	684	1278	1276.3
potD	potD	spermidine/putrescine ABC superfamily ATP binding cassette transporter binding protein	386	386	894	1074	1073.53
rluA1	rluA1	RluD subfamily ribosomal large subunit pseudouridine synthase	386	386	552	855	852.544
tagB~~~tagB_1	tagB;tagB_1	teichoic acid biosynthesis protein B	386	386	1104	1104	1104
vraR_1	vraR_1	LuxR family two component transcriptional regulator	386	386	630	630	630
upp	upp	uracil phosphoribosyl transferase	386	386	630	630	630
group_2665		metallo-beta-lactamase AtsA/ElaC family	386	386	471	921	919.834
dapF	dapF	diaminopimelate epimerase	386	386	729	822	821.759
nadC~~~pncB	nadC;pncB	nicotinate phosphoribosyltransferase;Nicotinate phosphoribosyltransferase	386	388	687	1470	1462.47
group_2656		bifunctional 5-nucleotidase/23-cyclic phosphodiesterase	386	387	657	1320	1316.67
hxlA	hxlA	3-hexulose-6-phosphate synthase	386	386	633	633	633
rot	rot	repressor of toxins Rot	386	386	402	444	402.109
thiM	thiM	hydroxyethylthiazole kinase	386	386	792	801	797.036
group_2655		hypothetical protein	386	386	219	219	219
group_2654		undecaprenyl phosphate 4-deoxy-4-formamido-L-arabinose transferase	386	387	216	984	981.225
mntC	mntC	ABC superfamily ATP binding cassette transporter binding protein	386	386	798	930	929.658
sua5_1~~~sua5_2	sua5_1;sua5_2	yrdC/SUA5 multi-domain translation factor protein	386	386	1047	1047	1047
sarR	sarR	staphylococcal accessory regulator R SarR	386	386	192	348	347.596
msrA_1	msrA_1;	Peptide methionine sulfoxide reductase MsrA;peptide methionine sulfoxide reductase II	386	386	534	954	535.088
group_2653		hypothetical protein;putative protein	386	387	537	1350	1346.14
group_2652		oxidoreductase	386	387	225	1077	1074.21
group_2651		maltose/maltodextrin ABC superfamily ATP binding cassette transporter membrane protein	386	395	330	1269	1238.79
group_2649		binding-protein-dependent transport system inner membrane protein	386	386	570	660	659.766
purR	purR	pur operon repressor	386	386	738	825	824.775
group_2644		MerR family transcriptional regulator	386	387	135	417	413.318
cap5E_2~~~cap5E_1~~~cap5E	cap5E_2;cap5E_1;cap5E	capsular polysaccharide biosynthesis protein Cap5E	386	394	132	1029	1006.17
rex	rex	redox-sensing transcriptional repressor rex	386	386	636	636	636
group_2640		GTP pyrophosphokinase	386	386	636	636	636
opuCB	opuCB	glycine betaine/choline ABC superfamily ATP binding cassette transporter membrane protein	386	386	636	636	636
group_2638		haloacid dehalogenase-like hydrolase	386	386	636	636	636
group_2637		AEC family malonate efflux carrier	386	386	324	927	923.782
group_2636		acetyltransferase (GNAT) family protein	386	386	651	888	887.386
group_2635		hypothetical protein	386	386	534	648	647.557
group_2634		sugar efflux transporter	386	386	1221	1293	1260.54
znuC_1~~~znuC~~~znuC_2	znuC_1;znuC;znuC_2	zinc ABC transporter	386	387	117	786	781.566
group_2629		putative small primase-like protein (Toprim domain)	386	386	282	390	389.161
isdF	isdF	iron transport permease protein	386	386	843	969	968.674
group_2628		caffeoyl-CoA O-methyltransferase	386	386	639	639	639
group_2627		hypothetical protein	386	386	507	507	507
veg	veg	Protein Veg	386	386	249	264	263.961
group_2622		hypothetical protein	386	386	390	390	390
cdd	cdd	cytidine deaminase	386	386	186	405	403.865
ureA	ureA	urease subunit gamma	386	386	270	303	302.759
group_2620		hypothetical protein	386	386	249	249	249
disA_2~~~disA_1~~~disA	disA_2;disA_1;disA	checkpoint controller nucleotide-binding protein	386	390	237	810	801.815
group_2615		SAM dependent methyltransferase	386	389	345	762	756.023
group_2614		hypothetical protein	386	387	507	1167	1163.39
pstC_1~~~pstC_2~~~pstC	pstC_1;pstC_2;pstC	phosphate ABC superfamily ATP binding cassette transporter membrane protein	386	387	252	927	923.884
lspA	lspA	lipoprotein signal peptidase	386	386	399	492	491.759
group_2610		GNAT family acetyltransferase	386	386	336	507	506.557
group_2609		oxidoreductase aldo/keto reductase family	386	386	885	909	908.938
group_2608		hypothetical protein	386	386	642	642	642
group_2606		hypothetical protein	386	386	777	804	803.93
hemD_2~~~hemD_1~~~hemD	hemD_2;hemD_1;hemD	uroporphyrinogen III synthase HEM4	386	387	339	669	667.364
thiE	thiE	putative thiamine-phosphate pyrophosphorylase	386	386	642	642	642
hemX	hemX	hemA concentration negative effector hemX	386	386	690	816	815.673
oppC_1~~~oppC~~~oppC_2~~~opp3C	oppC_1;oppC;oppC_2;opp3C	oligopeptide ABC superfamily ATP binding cassette transporter membrane protein;oligopeptide ABC superfamily ATP binding cassette transporter membrane protein Opp3C	386	397	288	1071	1041
aldH_2~~~aldH_1~~~aldH	aldH_2;aldH_1;aldH	putative aldehyde dehydrogenase	386	388	159	1380	1372.83
group_2605		redox regulated Hsp33-like chaperonin	386	387	285	882	879.713
uvrA	uvrA	excision endonuclease subunit UvrA	386	386	1248	2865	2860.8
group_2604		alpha/beta hydrolase	386	392	246	918	903.497
hfq	hfq	RNA chaperone host factor-1 protein	386	386	234	234	234
def2	def2	putative polypeptide deformylase	386	386	489	489	489
sun_1~~~sun~~~rlmN	sun_1;sun;rlmN	ribosomal RNA small subunit methyltransferase B;Dual-specificity RNA methyltransferase RlmN	386	386	456	2409	1311.05
group_2601		NAD dependent epimerase/dehydratase	386	387	387	852	849.76
group_2600		GNAT family acetyltransferase	386	387	117	510	508.744
menF_1~~~menF	menF_1;menF	isochorismate synthase	386	387	582	1362	1356.26
group_2597		iron-dependent repressor	386	386	645	645	645
trmB	trmB	tRNA (guanine-N(7)-)-methyltransferase TrmB	386	386	645	645	645
rpe	rpe	ribulose-phosphate 3-epimerase	386	386	645	645	645
fhuD_1~~~fhuD_2~~~fhuD	fhuD_1;fhuD_2;fhuD	iron (Fe+3) ABC superfamily ATP binding cassette transporter binding protein	386	388	192	909	903.394
group_2596		biotin biosynthesis BioY family protein	386	386	555	570	555.039
tetR_1~~~tetR	tetR_1;tetR	TetR family transcriptional regulator	386	386	261	624	623.06
group_2595		putative metalloprotease	386	386	276	468	467.503
perR	perR	transcriptional regulator Fur family protein	386	386	447	471	447.062
group_2592		putative aldehyde dehydrogenase	386	386	303	1488	1481.86
araB	araB	ribulokinase	386	386	540	1638	1633.35
group_2586		FAD-dependent pyridine nucleotide-disulfide oxidoreductase	386	387	309	987	984.38
emrA	emrA	multidrug resistance protein A drug resistance transporter	386	386	648	648	648
adk	adk	Nucleoside-triphosphate--adenylate kinase	386	386	648	648	648
dinG_1~~~dinG_2~~~dinG	dinG_1;dinG_2;dinG	DNA polymerase III epsilon subunit/ATP-dependent helicase DinG	386	388	303	2694	2679.56
butA	butA	putative short chain dehydrogenase	386	386	639	777	767.347
narG_2~~~narG_1~~~narG	narG_2;narG_1;narG	respiratory nitrate reductase subunit alpha	386	388	453	3690	3661.37
cvfB_2~~~cvfB_1~~~cvfB	cvfB_2;cvfB_1;cvfB	Conserved virulence factor B	386	388	282	903	898.237
group_2581		hypothetical protein	386	386	204	249	221.137
lysC_2~~~lysC_1~~~lysC	lysC_2;lysC_1;lysC	aspartokinase alpha and beta subunits	386	388	156	1206	1199.78
sirB_2~~~sirB_1~~~sirB	sirB_2;sirB_1;sirB	iron-enterobactin transporter membrane protein	386	387	393	996	993.388
lpdA_1~~~lpdA_2~~~lpdA	lpdA_1;lpdA_2;lpdA	dihydrolipoamide dehydrogenase	386	387	729	1422	1418.42
secA	secA	Sec family Type I general secretory pathway preprotein translocase subunit SecA	386	386	627	2538	2529.64
group_2577		peptidoglycan hydrolysis related protein	386	386	840	840	840
rplY	rplY	50S ribosomal protein L25 Ctc-form	386	386	654	654	654
engA	engA	GTP-binding protein EngA	386	386	615	1311	1309.2
rbsU	rbsU	DMT superfamily drug/metabolite transporter	386	386	699	882	881.526
arcC1_1~~~arcC1~~~arcC1_2	arcC1_1;arcC1;arcC1_2	carbamate kinase ArcC1	386	387	465	936	933.326
group_2573		hypothetical protein	386	386	105	270	269.145
group_2572		secretory antigen SsaA-like protein	386	386	618	798	796.594
group_2571		hypothetical protein	386	386	657	657	657
accB_1~~~accB_2	accB_1;accB_2	acetyl-CoA carboxylase biotin carboxyl carrier protein subunit Acc_B1	386	387	177	450	448.687
rpsC	rpsC	30S ribosomal protein S3	386	386	657	657	657
rplR	rplR	50S ribosomal protein L18	386	386	360	378	360.047
ung	ung	putative uracil-DNA glycosylase	386	386	657	657	657
group_2569		hypothetical protein	386	386	147	147	147
group_2568		putative NADP-dependent zinc-binding dehydrogenase	386	386	1005	1005	1005
trkA_1~~~trkA_2~~~trkA	trkA_1;trkA_2;trkA	NAD+ binding potassium transporter	386	387	186	663	661.217
yiiM	yiiM	Protein YiiM	386	386	654	654	654
mobA	mobA	putative molybdopterin-guanine dinucleotide biosynthesis protein A	386	386	558	600	599.891
arlR	arlR	response regulator receiver	386	386	660	660	660
group_2567		DNA mismatch repair ATPase	386	388	675	1611	1602.79
ispD_2~~~ispD_3~~~ispD_1	ispD_2;ispD_3;ispD_1	2-C-methyl-D-erythritol 4-phosphate cytidylyltransferase 1 IspD_1	386	387	207	717	714.132
ispD_2~~~ispD_1	ispD_2;ispD_1	2-C-methyl-D-erythritol 4-phosphate cytidylyltransferase 2 IspD_2	386	386	546	717	716.114
group_2565		thioredoxin	386	386	219	321	320.736
fecB	fecB	iron-dicitrate transporter substrate-binding subunit FecB	386	386	399	984	982.484
group_2563		binding-protein-dependent transport system inner membrane protein	386	386	618	762	761.627
nreC	nreC	LuxR family two component transcriptional regulator	386	386	603	654	653.868
group_2561		membrane protein	386	386	282	432	431.611
purF~~~purF_1	purF;purF_1	putative amidophosphoribosyltransferase precursor	386	386	810	1485	1481.74
yfhP~~~yfhP_1	yfhP;yfhP_1	putative protein YfhP	386	386	855	978	977.681
graR	graR	winged helix family two component transcriptional regulator	386	386	576	675	674.744
rplC	rplC	50S ribosomal protein L3	386	386	663	663	663
group_2557		putative low molecular weight protein-tyrosine-phosphatase	386	386	420	423	422.992
acrA	acrA	transcriptional regulator AcrR	386	386	342	588	587.316
hssR_1~~~hssR_2~~~hssR	hssR_1;hssR_2;hssR	winged helix family two component transcriptional regulator	386	387	297	675	673.14
group_2554		hypothetical protein	386	386	309	324	323.961
group_2552		hypothetical protein	386	386	276	276	276
group_2548		GlcNAc-PI de-N-acetylase	386	386	666	666	666
group_2547		late competence protein ComGA	386	386	807	975	974.565
group_2545		hypothetical protein	386	386	459	1020	1018.54
group_2544		metal-dependent hydrolase	386	386	576	690	689.705
tdk	tdk	putative thymidine kinase	386	386	438	600	599.58
group_2540		hypothetical protein	386	386	210	450	422.47
nhaC	;nhaC	hypothetical protein;putative Na+/H+ antiporter	386	386	174	1401	1391.46
pheA_1~~~pheA_2~~~pheA	pheA_1;pheA_2;pheA	putative prephenate dehydratase	386	387	297	795	792.961
queC	queC	queuosine biosynthesis protein QueC	386	386	669	669	669
nanE	nanE	putative N-acetylmannosamine-6-phosphate 2-epimerase	386	386	669	669	669
group_2536		hypothetical protein	386	386	153	153	153
group_2534		hypothetical protein	386	386	843	843	843
rluA_2~~~rluA_1~~~rluA	rluA_2;rluA_1;rluA	RluA Pseudouridylate synthase 23S RNA-specific;RluA Pseudouridylate synthases 23S RNA-specific	386	387	384	822	819.76
gyrB_2~~~gyrB_3~~~gyrB_1	gyrB_2;gyrB_3;gyrB_1	DNA topoisomerase subunit B	386	390	495	1935	1910.92
bioB	bioB	putative biotin synthase	386	386	489	1008	1005.31
group_2533		hypothetical protein	386	386	672	672	672
modB	modB	molybdenum (Mo2+) ABC superfamily ATP binding cassette transporter membrane protein	386	386	672	672	672
group_2532		pseudouridine-5'-phosphate glycosidase	386	387	438	924	921.667
group_2531		hypothetical protein	386	386	1032	1074	1032.11
group_2529		hypothetical protein	386	386	438	438	438
group_2528		hypothetical protein	386	386	177	252	251.223
glnQ_1~~~glnQ_2~~~glnQ	glnQ_1;glnQ_2;glnQ	glutamate ABC superfamily ATP binding cassette transporter ABC protein	386	389	93	729	723.224
vraA~~~vraA_1~~~vraA_2	vraA;vraA_1;vraA_2	long chain fatty acid CoA ligase VraA	386	388	282	1377	1367.78
group_2524		hypothetical protein	386	386	366	366	366
queA	queA	S-adenosylmethionine--tRNA ribosyltransferase-isomerase	386	386	966	1026	1025.84
prmA	prmA	50S ribosomal protein L11 methyltransferase	386	386	939	939	939
yhbY	yhbY	RNA-binding protein YbhY	386	386	291	291	291
mazG_2~~~mazG_1	mazG_2;mazG_1	nucleoside triphosphate pyrophosphohydrolase	386	386	195	318	317.681
isdI	isdI	heme-degrading monooxygenase IsdI	386	386	327	327	327
cysM_1~~~cysM_2~~~cysM	cysM_1;cysM_2;cysM	cysteine synthase/cystathionine beta-synthase family protein;Cystathionine beta-synthase CysM	386	387	369	957	913.085
metN	metN	DL-methionine transporter ATP-binding subunit	386	386	888	1026	1013.13
cap5O	cap5O	capsular polysaccharide biosynthesis protein Cap5O	386	386	1197	1263	1262.83
alr2_1~~~lysA~~~alr2_2~~~alr2	alr2_1;lysA;alr2_2;alr2	alanine racemase family protein;Diaminopimelate decarboxylase	386	387	339	2340	1086.19
dapD	dapD	tetrahydrodipicolinate N-acetyltransferase	386	386	504	720	717.762
pabC	pabC	Branched-chain amino acid aminotransferase/4-amino-4-deoxychorismate lyase-like protein	386	386	609	609	609
lepA	lepA	GTP-binding protein LepA	386	386	1824	1962	1824.36
hrcA	hrcA	heat-inducible transcription repressor HrcA	386	386	876	978	977.736
metE~~~metH_2~~~metH_1~~~metH	metE;metH_2;metH_1;metH	5-methyltetrahydropteroyltriglutamate--homocysteine methyltransferase;bifunctional homocysteine S-methyltransferase/510-methylenetetrahydrofolate reductase	386	388	303	3072	1837.19
group_2516		bifunctional cystathionine gamma-lyase/gamma-synthase	386	386	273	1104	1101.85
group_2515		putative transport system permease;hypothetical protein	386	388	267	1437	1425.3
rlp_2~~~rlp_1~~~rlp	rlp_2;rlp_1;rlp	ABC-type dipeptide transport system periplasmic component-like protein	386	392	159	1776	1748.24
group_2514		membrane-associated lipid phosphatase PAP2	386	386	675	675	675
group_2513		hypothetical protein	386	386	453	465	459.591
group_2511		hypothetical protein	386	389	135	1239	1226.07
acuA_2~~~acuA_1~~~acuA	acuA_2;acuA_1;acuA	acetoin dehydrogenase-like protein	386	387	180	633	631.271
cmk	cmk	cytidylate kinase	386	386	660	660	660
ribH	ribH	67-dimethyl-8-ribityllumazine synthase	386	386	465	465	465
group_2508		putative cyclase enzyme	386	387	177	753	751.109
group_2506		putative N-acyl-L-amino acid amidohydrolase	386	389	546	1185	1175.85
fadB_1~~~fadB_2~~~fadB	fadB_1;fadB_2;fadB	3-hydroxyacyl-CoA dehydrogenase	386	387	711	2262	2256.26
pnbA_1~~~pnbA~~~pnbA_2	pnbA_1;pnbA;pnbA_2	para-nitrobenzyl esterase chain A	386	390	297	1353	1338.72
group_2505		ABC superfamily ATP binding cassette transporter binding protein	386	386	678	678	678
narI	narI	respiratory nitrate reductase subunit gamma	386	386	678	678	678
ypfP	ypfP	UDP-glucose diacylglycerol glucosyltransferase	386	386	720	1176	1174.82
group_2502		hypothetical protein	386	386	138	138	138
ampA_1~~~ampA_2~~~ampA	ampA_1;ampA_2;ampA	cytosol aminopeptidase	386	387	141	1476	1471.88
group_2501		long-chain-fatty-acid--CoA ligase	386	388	153	1506	1494.8
asp1~~~asp1_2~~~asp1_1	asp1;asp1_2;;asp1_1	Accessory Sec system protein Asp1;hypothetical protein	386	388	639	1554	1545.79
dgkA	dgkA	diacylglycerol kinase	386	386	345	345	345
group_2500		hypothetical protein	386	386	501	669	667.803
group_2499		MarR family transcriptional regulator	386	386	369	441	434.122
group_2498		pyridoxine biosynthesis amidotransferase	386	386	561	591	561.078
group_2497		hypothetical protein	386	386	162	162	162
group_2494		hypothetical protein	386	386	681	681	681
sdaAB	sdaAB	L-serine dehydratase iron-sulfur-dependent subunit beta	386	386	681	681	681
abcA_1~~~abcA_2~~~abcA	abcA_1;abcA_2;abcA	ABC superfamily ATP binding cassette transporter ABC protein	386	387	174	1728	1723.49
arcB_2~~~arcB_1~~~arcB	arcB_2;arcB_1;arcB	putative ornithine carbamoyltransferase	386	413	225	1011	943.187
icaD	icaD	intercellular adhesion protein IcaD	386	386	273	306	305.657
fabH	fabH	3-oxoacyl synthase III	386	386	921	942	941.946
rocD	rocD	ornithine--oxo-acid transaminase	386	386	567	1191	1187.77
group_2484		hypothetical protein	386	386	165	165	165
group_2482		acyl-CoA thioester hydrolase	386	386	510	531	530.946
group_2481		hypothetical protein	386	386	207	207	207
group_2477		phosphotransferase system galactitol-specific enzyme II B component	386	386	186	279	278.759
hutG	hutG	formiminoglutamase	386	386	813	936	935.363
moaC	moaC	putative molybdenum cofactor biosynthesis protein C	386	386	495	495	495
mobB	mobB	putative molybdopterin-guanine dinucleotide biosynthesis protein B	386	386	225	486	485.324
lytH	lytH	N-acetylmuramoyl-L-alanine amidase family protein	386	386	813	924	872.744
group_2475		hypothetical protein;4-oxalocrotonate tautomerase	386	386	132	189	188.557
group_2474		nitroreductase family protein	386	386	597	660	626.992
group_2470		Type 4 prepilin-like proteins leader peptide-processing enzyme	386	386	708	708	708
rpiA	rpiA	ribose 5-phosphate isomerase	386	386	687	687	687
group_2466		hypothetical protein	386	386	168	168	168
group_2464		putative 3-oxoacyl-acyl carrier protein reductase	386	386	705	705	705
pfs	pfs	bifunctional methylthioadenosine nucleosidase/adenosylhomocysteine nucleosidase	386	386	690	690	690
group_2463		hypothetical protein	386	387	276	1146	1142.95
tagD	tagD	glycerol-3-phosphate cytidylyltransferase	386	386	306	399	398.759
group_2461		hypothetical protein	386	386	129	135	134.969
group_2460		hypothetical protein	386	386	468	930	928.803
lrgB_1	lrgB_1	putative murein hydrolase subunit LrgB_1	386	386	690	690	690
argG_2~~~argG_1~~~argG	argG_2;argG_1;argG	putative argininosuccinate synthase	386	387	243	1206	1202.35
tmk	tmk	putative thymidylate kinase	386	386	519	618	617.744
nusB	nusB	putative N utilization substance protein B	386	386	369	399	389.969
pcrB	pcrB	putative glycerol-1-phosphate prenyltransferase	386	386	693	693	693
mazE	mazE	Antitoxin MazE	386	386	171	171	171
div1b_1~~~divIB~~~div1b~~~div1b_2	div1b_1;divIB;div1b;div1b_2	putative cell division protein;Cell division protein DivIB	386	388	222	1320	1307.03
pyrF	pyrF	putative orotidine 5'-phosphate decarboxylase	386	386	693	693	693
group_2448		hypothetical protein	386	386	171	171	171
group_2446		helix-turn-helix domain-containing protein	386	386	693	693	693
group_2444		Glyoxalase/bleomycin resistance protein/dioxygenase	386	386	852	927	926.805
group_2443		putative lipid kinase	386	387	369	948	945.519
group_2442		hypothetical protein	386	386	336	534	533.223
leuB_2~~~leuB_1~~~leuB	leuB_2;leuB_1;leuB	3-isopropylmalate dehydrogenase	386	388	147	1080	1041.87
htsC	htsC	iron (Fe3+) ABC superfamily ATP binding cassette transporter membrane protein	386	386	879	969	968.767
group_2439		hypothetical protein	386	386	339	357	356.907
ccpN	ccpN	Transcriptional repressor CcpN	386	386	384	540	539.347
iscU	iscU	SUF system FeS assembly protein	386	386	453	465	464.534
group_2436		hypothetical protein	386	386	276	276	276
pdhC	pdhC	pyruvate dehydrogenase complex dihydrolipoyllysine-residue acetyltransferase	386	386	1116	1302	1301.52
kdpE_2	kdpE_2	winged helix family two component transcriptional regulator	386	386	696	696	696
rpmF	rpmF	50S ribosomal protein L32	386	386	174	174	174
dat	dat	putative D-alanine aminotransferase	386	386	666	867	848.573
opuCD	opuCD	glycine betaine/L-proline ABC superfamily ATP binding cassette transporter membrane protein	386	386	696	696	696
group_2433		putative protein.1	386	386	105	105	105
gatA	gatA	Aspartyl/glutamyl-tRNA amidotransferase subunit A	386	386	564	1458	1455.68
group_2430		putative acetyltransferase	386	386	282	486	471.506
cysE	cysE	serine O-acetyltransferase	386	386	648	681	680.915
group_2426		hypothetical protein	386	386	699	699	699
group_2425		putative neutral zinc metallopeptidase	386	386	699	699	699
purN	purN	putative phosphoribosylglycinamide formyltransferase	386	386	567	588	567.093
group_2422		metal-dependent phosphohydrolase HD family	386	386	648	648	648
group_2421		hypothetical protein	386	386	294	294	294
folK	folK	putative 2-amino-4-hydroxy-6-hydroxymethyldihydropteridine pyrophosphokinase	386	386	477	477	477
ybaN	ybaN	Inner membrane protein YbaN	386	386	384	384	384
rpsU	rpsU	30S ribosomal protein S21	386	386	177	177	177
scrR	scrR	sucrose operon repressor	386	386	546	951	949.018
group_2417		APC family amino acid-polyamine-organocation transporter	386	388	375	1830	1820.36
lrgB_2	lrgB_2	antiholin-like protein LrgB	386	386	702	702	702
group_2416		histidinol-phosphate aminotransferase	386	386	816	1059	1058.11
group_2415		hypothetical protein	386	386	702	702	702
group_2414		hypothetical protein	386	386	702	702	702
rpmG_1	rpmG_1	50S ribosomal protein L33	386	386	150	150	150
walR	walR	transcriptional regulator WalR	386	386	702	702	702
comK	comK	competence transcription factor ComK	386	386	483	585	569.363
mazG_1~~~mazG_2	mazG_1;mazG_2	nucleoside triphosphate pyrophosphohydrolase	386	386	1194	1194	1194
mfd	mfd	transcription-repair coupling factor	386	386	1137	3507	3500.86
group_2410		teichoic acid ABC superfamily ATP binding cassette transporter membrane protein	386	386	837	837	837
ilvC	ilvC	ketol-acid reductoisomerase	386	386	315	1020	1016.35
rihA_1~~~rihA~~~rihA_2	rihA_1;rihA;rihA_2	inosine/uridine-preferring nucleoside hydrolase	386	387	333	936	933.062
ldh~~~ldh_1	ldh;ldh_1	L-lactate dehydrogenase	386	386	480	954	952.772
nanA	nanA	putative N-acetylneuraminate lyase	386	386	699	882	881.526
camS_1~~~camS_2~~~camS	camS_1;camS_2;camS	pheromone lipoprotein CamS	386	387	348	1200	1196.98
rpmD	rpmD	50S ribosomal protein L30	386	386	180	180	180
recA	recA	recombination protein RecA	386	386	444	1044	1040.89
group_2403		queuosine precursor transporter	386	386	705	705	705
ompR	ompR	response regulator OmpR	386	386	705	705	705
group_2402		hypothetical protein	386	386	420	537	536.697
group_2401		Crp family transcriptional regulator	386	386	705	705	705
group_2396		hypothetical protein	386	386	198	522	521.158
group_2391	bacA	bacitracin resistance protein undecaprenyl pyrophosphate phosphatase	386	386	876	900	876.124
secE	secE	preprotein translocase subunit SecE	386	386	183	183	183
group_2390		ThiJ/PfpI family protein	386	386	711	879	878.565
treR	treR	trehalose operon transcription repressor treR	386	386	729	738	729.956
ywiB	;ywiB	hypothetical protein;putative beta-barrel protein YwiB	386	386	261	417	415.788
group_2387		hypothetical protein	386	387	522	1488	1483.85
queE	queE	7-cyano-7-deazaguanosine (preQ0) biosynthesis protein	386	386	714	714	714
tal	tal	putative translaldolase	386	386	714	714	714
group_2382		3-demethylubiquinone-9 3-methyltransferase	386	386	402	402	402
gmk	gmk	Guanylate kinase;guanylate kinase	386	386	606	843	624.521
group_2380		colicin V production protein	386	386	360	522	521.58
lacG~~~lacG_1	lacG;lacG_1	6-phospho-beta-galactosidase	386	386	606	1413	1365.63
group_2378		glutaredoxin family protein	386	386	228	234	233.953
group_2377		Putative polyribitolphosphotransferase	386	386	831	1689	1682.5
group_2376		hypothetical protein	386	386	543	564	543.054
sbnD	sbnD	MFS family major facilitator transporter	386	386	1017	1257	1184.46
group_2373		putative transcriptional regulatory protein	386	386	717	717	717
group_2371		hypothetical protein	386	386	186	186	186
group_2369		acetolactate synthase 1 regulatory subunit	386	386	120	255	254.65
ilvD	ilvD	putative dihydroxy-acid dehydratase	386	386	1308	1710	1708.96
rpsN_1	rpsN_1	30S ribosomal protein S14	386	386	186	186	186
mtlA_1~~~mtlA_3~~~mtlA_2	mtlA_1;mtlA_3;mtlA_2	PTS system mannitol-specific IIBC component	386	388	321	1551	1526.01
isaA	isaA	immunodominant antigen A transglycosylase IsaA;immunodominant antigen A transglycosylase isaA	386	386	702	702	702
rpsT	rpsT	putative 30S ribosomal protein S20	386	386	252	261	252.023
group_2366		hypothetical protein	386	386	192	192	192
trmE	trmE	tRNA modification GTPase TrmE	386	386	855	1380	1374.56
group_2365		haloacid dehalogenase-like hydrolase	386	386	720	720	720
mecA2	mecA2	putative negative regulator of genetic competence	386	386	720	720	720
group_2362		transcription antiterminator BglG family	386	386	1326	1875	1873.58
sarY	sarY	staphylococcal accessory regulator Y	386	386	744	744	744
group_2361		hypothetical protein	386	386	924	957	924.085
dapB	dapB	dihydrodipicolinate reductase	386	386	723	723	723
smbA	smbA	putative uridylate kinase	386	386	723	723	723
rsgA	rsgA	ribosome small subunit-dependent GTPase A	386	386	456	876	874.912
rpmB	rpmB	50S ribosomal protein L28	386	386	189	189	189
kdpA_1~~~kdpA_2~~~kdpA~~~kdpA_3	kdpA_1;kdpA_2;kdpA;kdpA_3	P-ATPase superfamily P-type ATPase potassium (K+) transporter subunit A	386	388	219	1677	1667.26
kdpC~~~kdpC_2	kdpC;kdpC_2	P-ATPase superfamily P-type ATPase potassium (K+) transporter subunit C	386	386	561	561	561
mnhG_2	mnhG_2;	monovalent cation antiporter-3 MnhG_1;hypothetical protein	386	386	438	714	443.72
hisI	hisI	bifunctional phosphoribosyl-AMP cyclohydrolase/phosphoribosyl-ATP pyrophosphatase	386	386	450	633	632.526
group_2356		hypothetical protein	386	386	978	1056	1055.6
fapR	fapR	fatty acid biosynthesis transcriptional regulator	386	386	558	573	568.881
gid	gid	tRNA (uracil-5-)-methyltransferase Gid	386	386	1314	1344	1314.08
group_2354		hypothetical protein	386	386	1251	1362	1361.71
group_2353		putative amino acid permease	386	386	1182	1410	1409.41
group_2352		hypothetical protein	386	386	192	192	192
group_2350		hypothetical protein	386	386	192	192	192
rsbW~~~sigB_1~~~sigB	rsbW;sigB_1;sigB	Serine-protein kinase RsbW;RNA polymerase sigma factor SigB	386	386	579	1224	771.536
atpA_2	atpA_2	ATP synthase subunit alpha AtpA_1	386	386	729	729	729
dtd	dtd	D-tyrosyl-tRNA (Tyr) deacylase	386	386	297	453	436.601
mraY	mraY	phospho-N-acetylmuramoyl-pentapeptide- transferase	386	386	927	966	965.899
group_2347		iron (Fe3+) ABC superfamily ATP binding cassette transporter membrane/binding protein	386	386	849	969	968.689
secF	secF	RND superfamily resistance-nodulation-cell division protein:proton (H+) antiporter	386	386	558	2280	2262.16
terC	terC	membrane protein TerC	386	386	741	804	803.837
group_2345		metallo-beta-lactamase family protein	386	386	1674	1725	1678.36
asp3	asp3	accessory Sec system protein Asp3	386	386	741	960	959.433
group_2342		multidrug resistance transporter protein B	386	386	1158	1182	1181.81
group_2341		adenosylcobyric acid synthase	386	386	732	732	732
yrrB	yrrB	TPR repeat-containing protein YrrB	386	386	534	669	668.65
group_2338		putative transporter	386	386	1149	1209	1149.47
group_2332		putative CsbD family general stress response protein	386	386	195	195	195
group_2331		carbohydrate kinase	386	386	387	813	811.896
opuD	opuD	BCCT family betaine/carnitine/choline transporter	386	386	1575	1647	1646.81
srtB	srtB	sortase B transpeptidase	386	386	735	735	735
group_2321		cell envelope transcriptional attenuator	386	386	855	948	947.517
fmhB	fmhB	peptidoglycan pentaglycine interpeptide biosynthetic protein FmhB	386	386	1002	1266	1264.63
pyrAA	pyrAA	putative carbamoyl-phosphate synthase pyrimidine-specific small chain	386	386	858	1101	1100.37
rluB	rluB	ribosomal large subunit pseudouridine synthase B RluB	386	386	738	738	738
trmD	trmD	putative tRNA (guanine-7-)-methyltransferase	386	386	738	738	738
group_2320		exonuclease	386	386	879	900	879.055
ctaA	ctaA	cytochrome oxidase assembly protein	386	386	921	1071	1065.95
rnc	rnc	putative ribonuclease III	386	386	717	732	731.961
group_2319		putative ribosomal protein L7Ae-like protein	386	386	207	255	254.876
rimP	rimP	Ribosome maturation factor RimP	386	386	288	468	467.534
group_2313		ABC transporter permease	386	386	741	741	741
rpmI	rpmI	50S ribosomal protein L35	386	386	201	201	201
mntA	mntA	ABC superfamily ATP binding cassette transporter ABC protein	386	386	744	744	744
cspC	cspC	cold-shock DNA-binding domain protein CspC	386	386	201	201	201
group_2304		cold-shock protein	386	386	201	201	201
yacO	yacO	TrmH family RNA methyltransferase	386	386	747	747	747
recO	recO	putative recombinational DNA repair protein (RecF pathway)	386	386	747	747	747
group_2271		hypothetical protein	386	386	204	204	204
group_2269		hypothetical protein	386	386	204	204	204
group_2268		putative heme peroxidase	386	386	753	753	753
lamB	lamB	LamB/YcsF family protein	386	386	753	753	753
scpA	scpA	chromosome segregation and condensation protein ScpA	386	386	756	756	756
pflA	pflA	pyruvate formate-lyase activating enzyme	386	386	756	756	756
deoR	deoR	deoR-family regulatory protein	386	386	756	756	756
group_2255		M24 family methionyl aminopeptidase	386	386	759	759	759
tpi	tpi	triose-phosphate isomerase	386	386	762	762	762
sufC	sufC	ABC superfamily ATP binding cassette transporter ABC protein	386	386	762	762	762
yjjP	yjjP	Inner membrane protein YjjP	386	386	762	762	762
merP	merP	MerTP family mercury (Hg2+) permease binding protein MerP	386	386	207	207	207
wecG	wecG	teichoic acid biosynthesis protein	386	386	765	765	765
sbnl	sbnl	siderophore staphylobactin biosynthesis protein SbnI	386	386	765	765	765
rpmC	rpmC	50S ribosomal protein L29	386	386	210	210	210
group_2213		DNA-binding response regulator AraC family protein	386	386	771	771	771
atpC	atpC	ATP synthase subunit C AtpC	386	386	213	213	213
group_2204		hypothetical protein	386	386	213	213	213
fabI	fabI	enoyl-acyl-carrier-protein reductase FabI	386	386	771	771	771
group_2184		hypothetical protein	386	386	216	216	216
tatP_1	tatP_1	Mg-dependent DNase	386	386	774	774	774
group_2176		ThiF family protein	386	386	774	774	774
nrdF	nrdF	ribonucleoside-diphosphate reductase subunit beta	386	386	972	972	972
mnaA	mnaA	UDP-N-acetylglucosamine 2-epimerase	386	386	489	1131	1126.4
dnaG_1~~~dnaG_2~~~dnaG	dnaG_1;dnaG_2;dnaG	DNA primase	386	387	747	1818	1813.29
group_2155		hypothetical protein	386	386	219	219	219
group_2154		hypothetical protein	386	386	219	219	219
infA	infA	translation initiation factor IF-1	386	386	219	219	219
group_2153		aldolase	386	386	780	780	780
cdsA	cdsA	putative phosphatidate cytidylyltransferase	386	386	783	783	783
group_2135		hypothetical protein	386	386	783	783	783
group_2129		HAD-superfamily hydrolase	386	386	786	786	786
group_2120		hypothetical protein	386	386	222	222	222
group_2088		ATPase	386	386	792	792	792
tagH	tagH	Teichoic acid export ATP-binding protein TagH	386	386	795	795	795
feoA	feoA	ferrous iron transport protein A	386	386	228	228	228
fhuA	fhuA	iron (Fe3+) ABC superfamily ATP binding cassette transporter ABC protein	386	386	798	798	798
rbsR~~~rbsR_2~~~rbsR_1	rbsR;rbsR_2;rbsR_1	sugar-binding transcriptional regulator LacI	386	387	189	999	996.287
potB	potB	binding-protein-dependent transport system inner membrane protein	386	386	798	798	798
group_2068		ABC superfamily ATP binding cassette transporter binding protein	386	386	798	798	798
fdhD	fdhD	formate dehydrogenase accessory protein	386	386	798	798	798
nusA	nusA	transcription termination-antitermination factor	386	386	1176	1176	1176
group_2053		hypothetical protein	386	386	231	231	231
xseB	xseB	putative exodeoxyribonuclease VII small subunit	386	386	231	231	231
murI	murI	putative glutamate racemase	386	386	801	801	801
yycJ	yycJ	metallo-beta-lactamase hydrolase	386	386	801	801	801
group_2047		haloacid dehalogenase-like hydrolase	386	386	801	801	801
group_2046		ribitol-5-phosphate dehydrogenase	386	386	1026	1026	1026
secG	secG	preprotein translocase subunit SecG	386	386	234	234	234
moaD	moaD	Mmolybdopterin converting factor subunit 1	386	386	234	234	234
acpP	acpP	acyl carrier protein	386	386	234	234	234
group_2031		hypothetical protein	386	386	234	234	234
panK	panK	pantothenate kinase	386	386	804	804	804
group_2026		haloacid dehalogenase-like hydrolase	386	386	804	804	804
group_2025		bifunctional 3-deoxy-7-phosphoheptulonate synthase/chorismate mutase	386	387	498	1092	1085.91
truA	truA	putative tRNA pseudouridine synthase	386	386	804	804	804
group_2004		hypothetical protein	386	386	237	237	237
group_1998		hypothetical protein	386	386	237	237	237
potC	potC	binding-protein-dependent transport system inner membrane protein	386	386	810	810	810
group_1997		hypothetical protein	386	386	237	237	237
ppnK	ppnK	inorganic polyphosphate/ATP-NAD kinase	386	386	810	810	810
dltC	dltC	D-alanine-activating enzyme/D-alanine-D-alanyl dltC protein	386	386	237	237	237
group_1994		hypothetical protein	386	386	237	237	237
tagG	tagG	teichoic acid ABC superfamily ATP binding cassette transporter membrane protein	386	386	813	813	813
aroE	aroE	shikimate 5-dehydrogenase	386	386	816	816	816
group_1978		ABC superfamily ATP binding cassette transporter membrane protein	386	387	216	777	771.667
sdhB	sdhB	putative succinate dehydrogenase iron-sulfur protein	386	386	816	816	816
proC	proC	pyrroline-5-carboxylate reductase	386	386	816	816	816
bcr	bcr	MFS family major facilitator transporter bicyclomycin:cation symporter	386	386	1212	1212	1212
glpF	glpF	MIP family major intrinsic protein channel protein	386	386	819	819	819
yqfL	yqfL	Putative pyruvate phosphate dikinase regulatory protein	386	386	819	819	819
recX	recX	recombination regulator RecX	386	386	819	819	819
fmrO	fmrO	rRNA methyltransferase FmrO	386	386	819	819	819
dnaD	dnaD	DNA replication protein DnaD	386	386	687	687	687
nth	nth	DNA-(apurinic or apyrimidinic site) lyase	386	386	660	660	660
group_1962		hypothetical protein	386	386	117	117	117
group_1961		peptidoglycan hydrolase	386	386	951	951	951
menB	menB	putative naphthoate synthase	386	386	822	822	822
group_1952		haloacid dehalogenase-like hydrolase	386	386	825	825	825
group_1951		FNT family formate-nitrite transporter	386	386	825	825	825
group_1948		sulfite exporter TauE/SafE-like protein	386	386	828	828	828
group_1947		nitrogen-fixing NifU domain-containing protein	386	386	243	243	243
group_1946		hypothetical protein	386	386	243	243	243
rpsR	rpsR	30S ribosomal protein S18	386	386	243	243	243
mntB	mntB	ABC superfamily ATP binding cassette transporter membrane protein	386	386	837	837	837
group_1940		modification methylase HemK family protein	386	386	837	837	837
lplA2	lplA2	lipoate-protein ligase A family protein	386	386	837	837	837
group_1939		fatty acid-binding protein DegV family	386	386	840	840	840
group_1938		maltose/maltodextrin ABC superfamily ATP binding cassette transporter membrane protein	386	386	840	840	840
mreC	mreC	cell shape determining protein MreC	386	386	843	843	843
group_1937		ABC superfamily ATP binding cassette transporter binding protein	386	386	843	843	843
parB	parB	chromosome/plasmid partitioning protein ParB	386	386	846	846	846
group_1930		putative GIY-YIG nuclease	386	386	249	249	249
group_1929		hypothetical protein	386	386	849	849	849
group_1928		integral membrane protein	386	386	852	852	852
group_1924		beta-N-acetylglucosaminidase	386	386	855	855	855
group_1923		hypothetical protein	386	386	855	855	855
hisH	hisH	imidazole glycerol phosphate synthase subunit HisH	386	386	579	579	579
group_1921		hypothetical protein	386	386	858	858	858
accD	accD	acetyl-coenzyme A carboxylase carboxyl transferase subunit beta	386	386	858	858	858
fbaA	fbaA	putative tagatose-bisphosphate aldolase	386	386	861	861	861
group_1914		LysR family transcriptional regulator	386	386	864	864	864
glcU	glcU	DMT superfamily drug/metabolite transporter	386	386	864	864	864
rpmE2	rpmE2	putative 50S ribosomal protein L31	386	386	255	255	255
group_1913		hypothetical protein	386	386	255	255	255
atpG	atpG	ATP synthase subunit gamma AtpG	386	386	867	867	867
group_1911		LysR family transcriptional regulator	386	386	867	867	867
group_1910		hypothetical protein	386	386	867	867	867
group_1909		AraC family transcriptional regulator	386	386	867	867	867
porB	porB	2-oxoglutarate ferredoxin oxidoreductase subunit beta	386	386	867	867	867
gtaB	gtaB	UTP--glucose-1-phosphate uridylyltransferase	386	386	867	867	867
group_1908		cation diffusion facilitator family transporter	386	386	867	867	867
rimI	rimI	ribosomal-protein-alanine acetyltransferase	386	386	465	465	465
group_1904		ABC superfamily ATP binding cassette transporter ABC protein	386	386	870	870	870
opp1C	opp-1C	oligopeptide ABC superfamily ATP binding cassette transporter membrane protein	386	386	870	870	870
oxaI	oxaI	OxaI/YidC membrane insertion protein	386	386	873	873	873
group_1900		ABC superfamily ATP binding cassette transporter ABC protein	386	386	873	873	873
mreB	mreB	ABC superfamily ATP binding cassette transporter membrane protein	386	386	873	873	873
group_1899		phosphosugar-binding transcriptional regulator RpiR family protein	386	386	873	873	873
papS	papS	polynucleotide adenylyltransferase	386	386	1203	1203	1203
group_1898		putative GTP cyclohydrolase	386	386	879	879	879
isdE	isdE	iron compound ABC transporter	386	386	879	879	879
pyrB	pyrB	aspartate carbamoyltransferase catalytic subunit	386	386	882	882	882
ispA	ispA	putative geranyltranstransferase	386	386	882	882	882
tsf	tsf	translation elongation factor Ts	386	386	882	882	882
yajC	yajC	Sec family Type I general secretory pathway preprotein translocase subunit YajC	386	386	261	261	261
group_1888		hypothetical protein	386	386	261	261	261
group_1887		hypothetical protein	386	386	261	261	261
xerD	xerD	site-specific recombinase XerD	386	386	888	888	888
group_1883		RNA-binding S4 domain-containing heat shock protein	386	386	264	264	264
group_1882		hypothetical protein	386	386	264	264	264
rpsQ	rpsQ	30S ribosomal protein S17	386	386	264	264	264
nfo	nfo	deoxyribonuclease IV (phage-T(4)-induced)	386	386	891	891	891
xerC	xerC	site-specific recombinase XerC	386	386	897	897	897
zapA	zapA	putative cell division protein ZapA	386	386	267	267	267
group_1878		phosphocarrier protein Hpr	386	386	267	267	267
sdaAA	sdaAA	L-serine dehydratase iron-sulfur-dependent subunit alpha	386	386	900	900	900
thiI	thiI	thiamine biosynthesis protein ThiI	386	386	1224	1224	1224
group_1876		hypothetical protein	386	386	270	270	270
mhpD	mhpD	2-keto-4-pentenoate hydratase	386	386	903	903	903
era	era	GTP-binding protein Era	386	386	906	906	906
rpsO	rpsO	30S ribosomal protein S15	386	386	270	270	270
mrcB	mrcB	membrane carboxypeptidase	386	386	906	906	906
group_1866		hypothetical protein	386	386	909	909	909
sucD	sucD	succinate--CoA ligase (ADP-forming) alpha subunit	386	386	909	909	909
group_1864		putative P-loop ATPase/kinase	386	386	912	912	912
ctaB	ctaB	putative protoheme IX farnesyltransferase	386	386	912	912	912
group_1863		histone family protein DNA-binding protein HU	386	386	273	273	273
rbsK	rbsK	putative ribokinase	386	386	915	915	915
lipA	lipA	Lipoyl synthase LipA	386	386	918	918	918
rluD	rluD	RluD subfamily ribosomal large subunit pseudouridine synthase	386	386	918	918	918
truB	truB	putative tRNA pseudouridine synthase B	386	386	918	918	918
group_1856		sodium/bile acid symporter family protein	386	386	918	918	918
pstA	pstA	phosphate ABC superfamily ATP binding cassette transporter membrane protein	386	386	918	918	918
group_1855		hypothetical protein	386	386	276	276	276
group_1854		hypothetical protein	386	386	276	276	276
rpsP	rpsP	30S ribosomal protein S16	386	386	276	276	276
rplW	rplW	50S ribosomal protein L23	386	386	276	276	276
mvaK1	mvaK1	mevalonate kinase	386	386	921	921	921
dnaI	dnaI	putative primosomal protein	386	386	921	921	921
group_1851		Alpha/beta hydrolase fold-3 domain-containing protein	386	386	921	921	921
group_1850		hypothetical protein	386	386	924	924	924
murB	murB	putative UDP-N-acetylenolpyruvoylglucosamine reductase	386	386	924	924	924
hemH	hemH	ferrochelatase	386	386	924	924	924
rpsS	rpsS	30S ribosomal protein S19	386	386	279	279	279
holB	holB	DNA polymerase III subunit delta'	386	386	927	927	927
group_1849		processing proteinase-like protein pqqL	386	388	321	1266	1257.12
ppaC	ppaC	putative manganese-dependent inorganic pyrophosphatase	386	386	930	930	930
glpQ	glpQ	glycerophosphoryl diester phosphodiesterase	386	386	930	930	930
cysK_1	cysK_1	cysteine synthase (o-acetylserine sulfhydrylase) CysK	386	386	933	933	933
hprK	hprK	HPr(Ser) kinase/phosphatase	386	386	933	933	933
fabD	fabD	putative malonyl CoA-acyl carrier protein transacylase	386	386	936	936	936
trxB	trxB	thioredoxin-disulfide reductase	386	386	936	936	936
fmt	fmt	methionyl-tRNA formyltransferase	386	386	936	936	936
opp1B	opp-1B	oligopeptide ABC superfamily ATP binding cassette transporter membrane protein	386	386	936	936	936
apbA	apbA	2-dehydropantoate 2-reductase	386	386	936	936	936
menA	menA	DHNA-octaprenyltransferase	386	386	939	939	939
pmi	pmi	mannose-6-phosphate isomerase	386	386	939	939	939
groES	groES	co-chaperonin GroES	386	386	285	285	285
rpmA	rpmA	50S ribosomal protein L27	386	386	285	285	285
group_1834		hypothetical protein	386	386	285	285	285
yhaM	yhaM	3'-5' exoribonuclease YhaM	386	386	942	942	942
group_1833		exopolyphosphatase-like protein	386	386	942	942	942
group_1832		inosine-uridine preferring nucleoside hydrolase family protein	386	386	942	942	942
cdaR	cdaR	CdaA regulatory protein CdaR	386	386	945	945	945
whiA	whiA	sporulation regulator WhiA	386	386	945	945	945
accA	accA	acetyl-coenzyme A carboxylase carboxyl transferase subunit alpha	386	386	945	945	945
cobI	cobI	Mg2+ transporter protein CorA family protein	386	386	945	945	945
group_1829		Adenine-specific DNA methylase-like protein	386	386	948	948	948
group_1828		hypothetical protein	386	386	288	288	288
group_1823		D-isomer specific 2-hydroxyacid dehydrogenase family protein	386	386	954	954	954
qoxD	qoxD	putative quinol oxidase polypeptide IV QoxD	386	386	291	291	291
prsA	prsA	peptidylprolyl isomerase PrsA	386	386	963	963	963
group_1799		hypothetical protein	386	386	294	294	294
mnhF_1	mnhF_1	CPA3 family monovalent cation:proton (H+) antiporter-3 subunit F	386	386	294	294	294
esxA	esxA	ESAT-6/WXG100 family secreted protein EsxA/YukE	386	386	294	294	294
capD	capD	NAD dependent epimerase/dehydratase family protein	386	386	966	966	966
pfkA	pfkA	6-phosphofructokinase	386	386	969	969	969
birA	birA	bifunctional biotin-(acetyl-CoA carboxylase) ligase / biotin operon repressor	386	386	972	972	972
rpsF	rpsF	30S ribosomal protein S6	386	386	297	297	297
group_1737		hypothetical protein	386	412	114	1329	1236.94
group_1715		hypothetical protein	386	386	324	324	324
group_1711		cystathionine beta-synthase family protein	386	386	981	981	981
group_1708		hypothetical protein	386	386	981	981	981
msrR	msrR	cell envelope transcriptional attenuator	386	386	984	984	984
eutD	eutD	putative phosphate acetyltransferase	386	386	987	987	987
group_1675		lipoyltransferase and lipoate-protein ligase	386	386	987	987	987
glcK	glcK	putative glucokinase ROK family	386	386	987	987	987
plsX	plsX	glycerol-3-phosphate acyltransferase PlsX	386	386	987	987	987
group_1671		superantigen-like protein	386	386	717	717	717
trpS	trpS	putative tryptophanyl-tRNA synthetase	386	386	990	990	990
sirA	sirA	iron (Fe3+) ABC superfamily ATP binding cassette transporter binding protein	386	386	993	993	993
gatC	gatC	bifunctional aspartyl/glutamyl-tRNA amidotransferase subunit C	386	386	303	303	303
group_1644		Trp repressor protein	386	386	303	303	303
spoVG	spoVG	putative septation protein spoVG	386	386	303	303	303
group_1643		peptide chain release factor 2	386	386	996	996	996
opp2B~~~opp2B_2~~~opp2B_1	opp-2B;opp-2B_2;opp-2B_1	oligopeptide ABC superfamily ATP binding cassette transporter membrane protein	386	387	210	987	984.426
group_1636		hypothetical protein	386	386	996	996	996
opp2C	opp-2C	oligopeptide ABC superfamily ATP binding cassette transporter membrane protein	386	386	768	831	830.681
gpsA	gpsA	NAD(P)H-dependent glycerol-3-phosphate dehydrogenase	386	386	999	999	999
nikD~~~nikD_2~~~nikD_1	nikD;nikD_2;nikD_1	ABC-type dipeptide/oligopeptide/nickel transporter ATPase component 2	386	387	297	777	774.907
rsbU	rsbU	putative sigma factor sigB regulation protein	386	386	1002	1002	1002
group_1590		S1 RNA-binding domain protein	386	386	378	378	378
pitA	pitA	low-affinity inorganic phosphate transporter	386	386	1008	1008	1008
group_1583		ornithine cyclodeaminase	386	386	1011	1011	1011
nikE~~~nikE_2~~~nikE_1	nikE;nikE_2;nikE_1	ABC-type dipeptide/oligopeptide/nickel transporter ATPase component 2	386	387	255	702	699.264
gap	gap	glyceraldehyde-3-phosphate dehydrogenase (phosphorylating)	386	386	1011	1011	1011
scc	scc	fibrinogen-binding protein precursor-related protein	386	386	351	351	351
rplU	rplU	50S ribosomal protein L21	386	386	309	309	309
rpsJ	rpsJ	30S ribosomal protein S10	386	386	309	309	309
group_1570		hypothetical protein	386	386	222	483	482.114
group_1569		Protein ADP-ribosyltransferase;hypothetical protein	386	389	135	948	939.239
group_1568		hypothetical protein	386	386	444	444	444
group_1566		macro domain protein	386	388	321	801	796.918
group_1564		DeoR family transcriptional regulator	386	386	1014	1014	1014
group_1551		hypothetical protein	386	386	444	444	444
cydB	cydB	Cytochrome bd-type quinol oxidase subunit 2-like protein	386	386	1020	1020	1020
group_1540		thioredoxin family protein	386	386	312	312	312
trpC~~~trpC_1~~~trpC_2	trpC;trpC_1;trpC_2	indole-3-glycerol phosphate synthase	386	387	99	786	781.124
group_1534		leukocidin/lemolysin toxin family protein	386	389	141	1056	1040.6
group_1533		glycosyl transferase family protein	386	388	129	1782	1713.67
group_1532		PTS system lactose/cellobiose-specific IIA component	386	386	315	315	315
group_1525		hypothetical protein	386	396	237	954	430.955
group_1523		molybdenum cofactor biosynthesis protein A	386	386	1023	1023	1023
group_1522		putative bacteriophage envelope protein	386	386	216	414	389.674
group_1513		hypothetical protein	386	386	153	372	153.567
group_1510		ABC superfamily ATP binding cassette transporter ABC/membrane protein	386	395	558	1764	1723.74
group_1509		ribitol-5-phosphate dehydrogenase	386	386	1026	1026	1026
map~~~map_2~~~map_1	map;;map_2;map_1	major histocompatibility complex class II analog protein Map;major histocompatibility complex class II analog protein Map silent gene	386	753	213	2070	942.721
group_1507		putative DNA-binding/iron metalloprotein/AP endonuclease	386	386	1026	1026	1026
group_1506		DL-methionine transporter ATP-binding subunit	386	386	1026	1026	1026
gapB	gapB	glyceraldehyde-3-phosphate dehydrogenase (phosphorylating)	386	386	1026	1026	1026
group_1503		hypothetical protein	386	388	285	2094	314.814
group_1500		hypothetical protein	386	386	117	117	117
group_1495		antimicrobial peptide ABC transporter ATPase	386	386	762	762	762
group_1492		extracellular matrix binding protein;hypothetical protein	386	513	186	32337	20820.3
group_1491		3-carboxy-ciscis-muconate lactonizing enzyme	386	386	1029	1029	1029
group_1490		hypothetical protein	386	386	315	315	315
group_1489		putative secreted propeptide peptidase	386	386	315	315	315
trxA	trxA	thioredoxin	386	386	315	315	315
nixA~~~nixA_2~~~nixA_1	nixA;nixA_2;nixA_1	NiCoT family nickel (Ni2+)-cobalt (Co2+) transporter	386	390	297	1053	1005.97
purM	purM	putative phosphoribosylformylglycinamidine cyclo-ligase	386	386	1038	1038	1038
ydeN	ydeN	Putative hydrolase YdeN	386	386	555	555	555
group_1475		leukocidin/hemolysin toxin family protein	386	387	147	1020	1014.55
group_1473		class I and II aminotransferase	386	386	1287	1287	1287
group_1472		major facilitator superfamily transporter	386	386	1284	1344	1343.28
group_1470		haloacid dehalogenase-like hydrolase	386	386	858	858	858
group_1467		enterotoxin family protein	386	606	189	858	445.53
group_1454		putative Mg2+ and Co2+ transporter CorB	386	386	1041	1041	1041
rpl7AE	rpl7AE	ribosomal protein L7AE family protein	386	386	318	318	318
group_1449		putative transcriptional regulator	386	386	204	204	204
group_1448		Ig-like domain (group 3) protein	386	386	318	318	318
group_1443		Nucleoid-associated protein	386	386	318	318	318
vraS	vraS	integral membrane sensor signal transduction histidine kinase	386	386	1044	1044	1044
group_1440		O-succinylbenzoic acid--CoA ligase	386	386	1479	1479	1479
trpD	trpD	anthranilate phosphoribosyltransferase	386	386	999	999	999
fni	fni	isopentenyl-diphosphate delta-isomerase	386	386	1050	1050	1050
rarD	rarD	DMT superfamily drug/metabolite transporter	386	386	909	909	909
group_1412		hypothetical protein	386	386	285	285	285
arsB	arsB	arsenical pump membrane protein	386	386	222	1293	1286.65
group_1408		transcriptional repressor arsR family	386	386	321	321	321
isaB~~~isaB_2~~~isaB_1	isaB;isaB_2;isaB_1	immunodominant antigen B	386	389	153	528	523.118
group_1407		hypothetical protein	386	386	321	321	321
sasC~~~sasC_2~~~sasC_1	sasC;sasC_2;sasC_1	cell-wall-anchored protein SasC	386	405	288	6570	6241.93
aroC~~~aroC_2~~~aroC_1	aroC;aroC_2;aroC_1	chorismate synthase;Chorismate synthase	386	388	168	1167	1161.05
lplA1~~~lplA1_1~~~lplA1_2	lplA1;lplA1_1;lplA1_2	lipoyltransferase and lipoate-protein ligase	386	387	381	1023	1019.05
group_1406		glycosyl transferase family protein	386	386	1056	1056	1056
group_1405		putative flavin reductase	386	387	282	693	691.279
group_1401		glycine cleavage system H protein	386	386	333	333	333
pheS	pheS	putative phenylalanyl-tRNA synthetase alpha chain	386	386	1059	1059	1059
group_1388		TAT-translocated Dyp-type peroxidase	386	387	240	1230	1226.72
isdG	isdG	iron (Fe2+)-regulated surface determinant protein IsdG	386	386	324	324	324
group_1385		ABC transporter ATP-binding protein	386	387	207	642	638.899
group_1381		M24B family Xaa-Pro dipeptidase	386	386	1062	1062	1062
group_1373		membrane protein	386	386	396	450	397.399
lepB	lepB	Sec family Type I general secretory pathway S26 family signal peptidase I LepB	386	386	504	525	524.946
mnh_A1~~~mnh_A1_2~~~mnh_A1_1	mnh_A1;mnh_A1_2;mnh_A1_1	monovalent cation/H+ antiporter subunit A MnhA_1	386	392	696	2403	2364.11
group_1369		pyridine nucleotide-disulfide oxidoreductase	386	386	1065	1065	1065
group_1368		Glyoxalase/bleomycin resistance protein/dioxygenase	386	387	114	969	964.271
pyrD	pyrD	putative dihydroorotate dehydrogenase	386	386	1065	1065	1065
group_1359		putative flavin reductase	386	386	594	612	611.907
group_1357		hypothetical protein	386	391	441	1233	1212.5
group_1356		hypothetical protein	386	386	450	1365	1297.81
group_1354		putative phosphoglycerate mutase family protein	386	386	495	582	581.775
rsbV	rsbV	anti-sigma-B factor antagonist	386	386	327	327	327
group_1351		hypothetical protein	386	386	423	423	423
group_1350		sugar transferase	386	386	585	693	692.355
group_1347		diguanylate cyclase GGDEF domain protein	386	386	1071	1071	1071
dinP	dinP	DNA-directed DNA polymerase IV	386	386	1071	1071	1071
ddl	ddl	D-alanyl-alanine synthetase A	386	386	1071	1071	1071
group_1342		phosphoenolpyruvate-dependent sugar phosphotransferase system EIIA 2	386	386	444	456	444.031
group_1340		alanine racemase	386	386	1071	1071	1071
group_1339		membrane-flanked domain-containing protein	386	387	429	1584	1576.48
group_1336		allophanate hydrolase subunit 1	386	386	540	711	709.671
darA	darA	Cyclic di-AMP receptor A	386	386	330	330	330
azlD	azlD	Branched-chain amino acid transport protein AzlD	386	386	330	330	330
group_1318		hypothetical protein	386	386	330	330	330
group_1306		hypothetical protein	386	386	195	195	195
sstB	sstB	iron (Fe+3) ABC superfamily ATP binding cassette transporter membrane protein	386	386	957	957	957
group_1301		hypothetical protein	386	386	204	204	204
group_1297		NAD/NADP octopine/nopaline dehydrogenase family protein	386	386	1083	1083	1083
group_1295		nitric-oxide synthase oxygenase subunit	386	386	1086	1086	1086
group_1290		putative DNA-binding protein	386	386	333	333	333
argE~~~argE_1~~~argE_2	argE;argE_1;argE_2	succinyl-diaminopimelate desuccinylase	386	387	447	1230	1224.1
trpB~~~trpB_1~~~trpB_2	trpB;trpB_1;trpB_2	tryptophan synthase subunit beta;Tryptophan synthase beta chain	386	387	201	1722	1212.95
gntR	gntR	gluconate operon transcriptional repressor	386	386	681	681	681
group_1282		PTS system D-fructose-specific transporter subunit IIABC	386	387	789	1971	1956.42
group_1281		chaperone ATPase	386	388	261	2169	2098.23
group_1276		hypothetical protein	386	387	1269	2709	2701.56
potA	potA	putrescine/spermidine ABC transporter ATPase	386	386	1095	1095	1095
msmX	msmX	maltose/maltodextrin ABC superfamily ATP binding cassette transporter ABC protein	386	386	1098	1098	1098
ychF	ychF	GTP-dependent nucleic acid-binding protein EngD	386	386	1098	1098	1098
group_1265		PTS system glucose-specific IIA component	386	386	672	792	791.067
oppD	oppD	oligopeptide ABC superfamily ATP binding cassette transporter ABC protein	386	386	1101	1101	1101
qoxA	qoxA	putative quinol oxidase polypeptide II precursor	386	386	1101	1101	1101
group_1264		Alkaline shock protein 23	386	386	510	525	510.039
group_1258		N-succinyldiaminopimelate aminotransferase	386	387	360	1155	1152.12
group_1257		GTPase family protein	386	386	1101	1101	1101
group_1256		accessory gene regulator protein C;hypothetical protein;staphylococcal accessory gene regulator protein C	386	398	297	1299	1246.69
group_1254		zinc-binding alcohol dehydrogenase	386	387	228	1056	1053.28
group_1253		putative transcriptional regulator	386	386	339	339	339
yceI	yceI	base-induced perplasmic lipid-binding protein	386	386	516	516	516
isdB	isdB	iron transport associated domain-containing protein	386	386	1926	1947	1938.07
mtlD	mtlD	putative mannitol-1-phosphate 5-dehydrogenase	386	386	1107	1107	1107
group_1235		hypothetical protein	386	386	282	282	282
group_1232		Cro/CI family transcriptional regulator	386	386	531	570	569.891
group_1231		hypothetical protein	386	386	408	756	712.57
pdhA	pdhA	putative pyruvate dehydrogenase E1 component subunit alpha	386	386	1113	1113	1113
recF	recF	DNA repair and genetic recombination protein	386	386	1113	1113	1113
group_1223		RND superfamily resistance-nodulation-cell division:proton (H+) antiporter;hypothetical protein	386	391	153	2490	2457.4
kapB	kapB	kinase associated protein B	386	386	384	384	384
est	est	carboxyesterase -like protein	386	386	741	741	741
group_1221		hypothetical protein	386	386	216	474	472.663
mnhC_1	mnhC_1	CPA3 family monovalent cation:proton (H+) antiporter-3 subunit C	386	386	342	342	342
group_1215		hypothetical protein	386	386	342	342	342
group_1214		glycerophosphodiester phosphodiesterase	386	386	468	930	925.834
trmU	trmU	tRNA (5-methyl aminomethyl-2-thiouridylate)-methyltransferase	386	386	1119	1119	1119
mvaA_1~~~mvaA_2~~~mvaA	mvaA_1;mvaA_2;mvaA	hydroxymethylglutaryl-CoA reductase degradative	386	387	549	1281	1277.76
group_1212		NAAAR N-acylamino acid racemase	386	386	246	1002	999.645
group_1211		sugar kinase	386	386	1119	1119	1119
manB	manB	phosphomannomutase	386	386	642	1638	1633.59
ftsW_2~~~ftsW~~~ftsW_1	ftsW_2;ftsW;ftsW_1	cell division membrane protein	386	387	228	1227	1222.26
group_1207		putative metal-dependent membrane protease	386	386	744	744	744
group_1206		hypothetical protein	386	386	414	588	468.171
group_1204		ABC-type siderophore binding protein	386	386	891	1029	1028.4
citZ	citZ	methylcitrate synthase	386	386	1122	1122	1122
folD	folD	bifunctional methylenetetrahydrofolate dehydrogenase/methenyltetrahydrofolate cyclohydrolase FolD	386	386	861	861	861
purK	purK	phosphoribosylaminoimidazole carboxylase ATPase subunit	386	386	1125	1125	1125
group_1191		hypothetical protein	386	386	228	315	314.316
cap5G	cap5G	capsular polysaccharide biosynthesis protein Cap5G	386	386	1125	1125	1125
group_1189		FAD-dependent oxidoreductase	386	386	1125	1125	1125
sspB~~~sspB_2~~~sspB_1	sspB;sspB_2;sspB_1	glycoside hydrolase family protein	386	387	129	1182	1177.95
trpG	trpG	anthranilate synthase glutamine amidotransferase component II	386	386	567	570	567.008
group_1174		phenylalanyl-tRNA synthetase subunit alpha	386	386	1128	1128	1128
group_1173		hypothetical protein	386	386	345	345	345
gpsB	gpsB	cell division protein GpsB	386	386	345	345	345
group_1171		rRNA large subunit methyltransferase	386	386	474	480	479.984
group_1170		hypothetical protein	386	386	345	345	345
mnhB_1~~~mnhB_2	mnhB_1;mnhB_2	monovalent cation antiporter-3 MnhB_1	386	386	426	426	426
gcvH	gcvH	glycine cleavage system H protein	386	386	381	381	381
group_1166		ferrichrome ABC transporter subunit	386	387	360	981	957.31
group_1165		membrane-flanked domain-containing protein	386	386	495	495	495
dnaN	dnaN	DNA-directed DNA polymerase beta subunit	386	386	1134	1134	1134
tatA	tatA	twin-arginine translocation protein TatA/E family subunit	386	386	216	225	216.023
rnpA	rnpA	ribonuclease P	386	386	348	348	348
group_1150		lipopolysaccharide biosynthesis-related pr-like protein	386	386	1143	1143	1143
nifS	nifS	cysteine desulfurase NifS	386	386	1143	1143	1143
crtN~~~crtN_2~~~crtN_1	crtN;crtN_2;crtN_1	dehydrosqualene desaturase	386	392	105	1509	1483.12
group_1143		hypothetical protein	386	386	465	465	465
dhoM	dhoM	putative homoserine dehydrogenase	386	386	1281	1281	1281
group_1139		sodium:sulfate symporter family protein	386	386	1119	1419	1418.22
cap5P	cap5P	capsular polysaccharide biosynthesis protein Cap5P	386	386	1146	1146	1146
group_1132		putative flavodoxin	386	386	441	570	535.593
argC	argC	putative N-acetyl-gamma-glutamyl-phosphate reductase	386	386	1035	1035	1035
alr	alr	alanine racemase 1	386	386	1149	1149	1149
group_1124		AsnC family transcriptional regulator	386	386	219	441	440.106
group_1115		membrane protein	386	386	351	351	351
rbfA	rbfA	ribosome-binding factor A (P15B PROTEIN)	386	386	351	351	351
rplS	rplS	50S ribosomal protein L19	386	386	351	351	351
sarV	sarV	staphylococcal accessory regulator family protein	386	386	351	351	351
group_1110		aromatic amino acid transferase	386	386	1155	1155	1155
pcp~~~pcp_1~~~pcp_2	pcp;pcp_1;pcp_2	C15 family pyroglutamyl-peptidase I;Pyrrolidone-carboxylate peptidase	386	390	285	639	632.015
drp35~~~drp35_2~~~drp35_1	drp35;drp35_2;drp35_1	SMP-30/Gluconolaconase/LRE domain-containing protein	386	387	294	975	972.171
hemN	hemN	coproporphyrinogen III oxidase	386	386	1158	1158	1158
group_1103		poly (glycerol-phosphate) alpha-glucosyltransferase	386	387	423	1491	1486.53
group_1101		putative flavoprotein	386	388	279	1308	1262.57
rsuA	rsuA	ribosomal small subunit pseudouridine synthase A	386	386	696	696	696
group_1100		hypothetical protein	386	387	144	1062	1001.97
group_1095		pyridoxamine 5'-phosphate oxidase	386	387	141	423	421.76
group_1094		ABC superfamily ATP binding cassette transporter ABC protein	386	395	255	843	824.954
phrB~~~phrB_1~~~phrB_2	phrB;phrB_1;phrB_2	deoxyribodipyrimidine photolyase	386	388	432	1374	1366.82
rsfS	rsfS	Ribosomal silencing factor RsfS	386	386	354	354	354
ushA	ushA	5'-nucleotidase	386	386	1488	1536	1535.88
group_1084		hypothetical protein	386	386	357	357	357
group_1083		membrane protein	386	386	456	456	456
group_1082		glycosyl transferase family protein	386	386	1128	1128	1128
arsR	arsR	arsenical resistance operon repressor	386	386	315	315	315
group_1078		hypothetical protein	386	386	486	549	548.837
group_1077		maltose O-acetyltransferase	386	386	333	600	599.308
group_1074		putative lipoprotein	386	387	219	630	624.566
mvaS	mvaS	3-hydroxy-3-methylglutaryl coenzyme A synthase	386	386	1167	1167	1167
aur	aur	zinc metalloproteinase aureolysin precursor;aureolysin fungalysin/thermolysin metalloproteinase precursor	386	386	1455	1536	1535.6
group_1072		glycosyl-44'-diaponeurosporenoate acyltransferase	386	386	453	498	497.883
cysG	cysG	precorrin-2 dehydrogenase	386	386	606	609	607.578
ipdC	ipdC	thiamine pyrophosphate TPP binding domain-containing protein	386	386	1641	1641	1641
group_1068		DNA recombination-mediator protein	386	532	219	900	635.363
narK	narK	MFS family major facilitator transporter nitrate:nitrite antiporter	386	386	1170	1170	1170
group_1064		hypothetical protein	386	386	318	318	318
rplT	rplT	50S ribosomal protein L20	386	386	357	357	357
group_1061		putative hydrolase haloacid dehalogenase-like protein;phosphoglycolate phosphatase	386	387	327	648	646.403
arsC1	arsC1	putative arsenate Reductase (ArsC) family protein	386	386	357	357	357
group_1059		putative DoxX family membrane protein	386	386	357	357	357
group_1058		major facilitator superfamily transporter;hypothetical protein	386	389	186	1401	1387.64
ilvA_1	ilvA_1	threonine dehydratase IlvA;threonine dehydratase	386	386	216	1041	1038.86
mnhG_1	mnhG_1	CPA3 family monovalent cation:proton (H+) antiporter-3 subunit G	386	386	357	357	357
group_1056		phosphotransferase system lactose/cellobiose-specific IIB subunit	386	386	207	285	284.798
group_1054		acetyltransferase	386	388	240	516	512.745
rnr_2~~~rnr~~~rnr_1	rnr_2;rnr;rnr_1	exoribonuclease VacB/RNase II family	386	391	324	2373	2341.96
ftsZ	ftsZ	cell division protein FtsZ	386	386	1173	1173	1173
budA1	budA1	alpha-acetolactate decarboxylase	386	386	705	705	705
rpsA	rpsA	putative 30S ribosomal protein S1	386	386	1176	1176	1176
dltD	dltD	D-alanine lipoteichoic acid and wall teichoic acid esterification secreted protein	386	386	1176	1176	1176
group_1045		hypothetical protein	386	386	225	318	225.241
group_1044		GNAT family acetyltransferase	386	387	183	435	433.845
group_1043		isochorismatase family protein	386	386	558	558	558
citM~~~citM_2	citM;;citM_2	CitMHS family citrate-magnesium (Mg2+):proton (H+) citrate-calcium (Ca2+):proton (H+) symporter;hypothetical protein	386	407	147	1371	1291.1
group_1038		hypothetical protein	386	386	468	717	715.889
alsT_1~~~alsT~~~alsT_2	alsT_1;alsT;alsT_2	sodium/alanine symporter	386	388	303	1569	1558.8
group_1036		hypothetical protein	386	393	156	972	935.359
group_1035		Protein SprT-like protein	386	386	456	456	456
leuD	leuD	3-isopropylmalate dehydratase small subunit	386	386	573	582	576.194
mepR	mepR	mepA/mepB repressor and autoregulator	386	386	315	420	419.518
mepA_2~~~mepA_1~~~mepA	mepA_2;mepA_1;mepA	MATE family multi-antimicrobial extrusion protein	386	387	204	1368	1364.12
group_1034		hypothetical protein	386	386	186	327	326.246
group_1032		hypothetical protein	386	386	360	360	360
group_1030		glyoxalase/bleomycin resistance protein/dioxygenase superfamily protein	386	413	264	798	738.363
set6~~~set6_2~~~set6_1	;set6;set6_2;set6_1	superantigen-like protein	386	387	282	711	679.357
fadA	fadA	putative acyl-CoA acetyltransferase FadA	386	386	1185	1185	1185
acpS	acpS	4'-phosphopantetheinyl transferase	386	386	360	360	360
sufA	sufA	iron-sulfur cluster assembly accessory protein	386	386	360	360	360
serA_1~~~serA_2~~~serA	serA_1;serA_2;serA	D-3-phosphoglycerate dehydrogenase	386	387	444	1605	1600.36
group_1023		hypothetical protein	386	387	177	417	415.791
gtrA	gtrA	GtrA-like integral membrane protein	386	386	387	387	387
essA_1~~~essA_2~~~essA	essA_1;essA_2;essA	protein secretion system EssA	386	387	99	459	457.814
yukA~~~yukA_1~~~yukA_2	yukA;yukA_1;yukA_2	DNA segregation ATPase-like protein;DNA segregation ATPase and-like proteins	386	394	222	4449	4343.57
group_1018		hypothetical protein	386	386	198	285	284.409
group_1016		hypothetical protein	386	386	303	441	384.07
bfmB	bfmB	lipoamide acyltransferase component of branched-chain alpha-keto acid dehydrogenase complex	386	386	219	1275	1272.26
pgk	pgk	phosphoglycerate kinase	386	386	1191	1191	1191
group_1014		hypothetical protein	386	386	300	300	300
dhaM	dhaM;	dihydroxyacetone kinase phosphotransfer subunit;hypothetical protein	386	388	156	363	361.144
maeB_2~~~maeB_1~~~maeB	;maeB_2;maeB_1;maeB	hypothetical protein;malate dehydrogenase (oxaloacetate-decarboxylating) (NADP(+))	386	388	249	1236	1229.51
group_1010		MFS family major facilitator transporter	386	386	1191	1191	1191
sssA	sssA	secretory antigen precursor SsaA	386	386	540	933	908.106
cntI	cntI;	Pseudopaline exporter CntI;hypothetical protein	386	386	867	867	867
hlgB	;hlgB	hypothetical protein;gamma-hemolysin component C precursor HlgB	386	387	267	978	973.403
group_1005		ABC superfamily ATP binding cassette transporter ABC/membrane protein	386	386	1572	1734	1733.58
group_1003		putative transporter protein	386	387	366	1251	1246.81
group_1001		Acetyltransferase (GNAT) family protein	386	386	138	402	342.497
yojF	yojF	putative protein YojF	386	386	363	363	363
mepB	mepB	MATE family multidrug efflux pump protein	386	386	441	459	441.047
group_999		hypothetical protein	386	386	363	363	363
group_998		alkaline shock protein	386	386	363	363	363
gltD_1~~~gltD	gltD_1;gltD	glutamate synthase (NADPH) small subunit	386	386	993	1464	1462.78
metK	metK	S-adenosylmethionine synthetase	386	386	1197	1197	1197
group_994		alpha/beta family hydrolase	386	387	267	828	825.775
group_993		luciferase-like monooxygenase	386	386	1002	1068	1002.68
group_991		ABC superfamily ATP binding cassette transporter ABC protein	386	386	639	663	662.938
group_990		hypothetical protein	386	386	201	201	201
group_988		prolyl oligopeptidase	386	393	147	771	756.679
group_987		cobalamin synthesis related protein CobW	386	386	156	891	889.096
tcaB_2~~~tcaB_1~~~tcaB	tcaB_2;tcaB_1;tcaB	MFS family major facilitator transporter teicoplanin:cation symporter	386	392	240	1209	1190.2
coaBC	coaBC	bifunctional phosphopantothenoylcysteine decarboxylase/phosphopantothenate--cysteine ligase	386	386	1200	1200	1200
lacC~~~lacC_1~~~lacC_2	lacC;lacC_1;lacC_2	tagatose-6-phosphate kinase	386	387	288	933	930.101
ackA	ackA	acetate kinase	386	386	1203	1203	1203
group_973		FtsW/RodA/SpoVE family cell division protein	386	386	1203	1203	1203
gcvT_1~~~gcvT_2~~~gcvT	gcvT_1;gcvT_2;gcvT	aminomethyltransferase (glycine cleavage system T protein)	386	388	324	1092	1086.53
group_967		putative permease;ABC-type transport system permease component VraG	386	388	759	1890	1879.7
folB	folB	dihydroneopterin aldolase	386	386	366	366	366
hisD	hisD	putative histidinol dehydrogenase	386	386	1251	1251	1251
ymcA	ymcA	putative protein YmcA	386	386	366	366	366
rpsM	rpsM	30S ribosomal protein S13	386	386	366	366	366
group_965		SWIM zinc finger domain-containing protein	386	387	102	480	470.612
gltS	gltS	ESS family glutamate:sodium (Na+) symporter	386	386	1209	1209	1209
group_958		pyridine nucleotide-disulfide oxidoreductase	386	386	1209	1209	1209
group_956		hypothetical protein	386	386	333	333	333
group_954		putative DNA-binding protein	386	386	189	198	189.14
fadD	fadD	NRAMP family Mn2+/Fe2+ transporter	386	386	1212	1212	1212
group_942		phosphatidylethanolamine-binding protein	386	386	501	516	515.961
fer	fer	Ferredoxin-like protein	386	386	249	249	249
nupC	nupC	Na+ dependent nucleoside transporter domain-containing protein	386	386	1215	1215	1215
tauB~~~tauB_2~~~tauB_1	tauB;tauB_2;tauB_1	ABC-type nitrate/sulfonate/bicarbonate transporter TauB	386	388	276	741	737.227
aes	aes	Alpha/beta hydrolase fold-3 domain-containing protein	386	386	969	969	969
group_937		Putative high-affinity Fe2+/Pb2+ permease-like protein	386	387	699	1713	1708.46
group_933		putative transcriptional regulator	386	386	225	225	225
dltB	dltB	D-alanine membrane transfer protein	386	386	1218	1218	1218
rplL	rplL	50S ribosomal protein L7/L12	386	386	369	369	369
group_932		hypothetical protein	386	386	1218	1218	1218
rplN	rplN	50S ribosomal protein L14	386	386	369	369	369
group_931		hypothetical protein	386	386	369	369	369
glnR	glnR	MerR family transcriptional regulator	386	386	369	369	369
rplQ	rplQ	50S ribosomal protein L17	386	386	369	369	369
group_924		hypothetical protein	386	386	252	255	252.093
pepA2	pepA2	M42 family glutamyl aminopeptidase	386	386	1014	1077	1076.84
group_922		UTP-glucose-1-phosphate uridylyltransferase;UTP-glucose-1-phosphate uridylyltransferase family protein	386	386	972	1188	1187.13
mnhD_1~~~mnhD_2	mnhD_1;mnhD_2	monovalent cation antiporter-3 MnhD_1	386	386	1452	1830	1503.78
pfbA	pfbA;	Plasmin and fibronectin-binding protein A;hypothetical protein	386	386	1098	1098	1098
sasF	sasF	LPXTG cell wall surface anchor family protein	386	386	1884	1908	1907.28
group_905		signal recognition particle protein	386	387	318	1377	1373.3
mvaD	mvaD	mevalonate diphosphate decarboxylase	386	386	399	984	982.484
nupC2	nupC2	Na+ dependent nucleoside transporter domain-containing protein	386	386	1230	1230	1230
group_904		Oligoendopeptidase F	386	391	105	1815	1789.92
phoU	phoU	phosphate uptake regulator	386	386	642	642	642
rbgA	rbgA	putative GTP-binding protein	386	386	885	885	885
group_902		membrane protein	386	386	315	354	353.899
group_901		hypothetical protein	386	386	360	360	360
group_899		Nitroreductase family protein	386	392	135	807	762.413
yxeA	;yxeA	hypothetical protein;putative protein YxeA	386	387	135	402	367.938
group_889		DNA integration/recombination/invertion protein	386	386	561	561	561
group_887		hypothetical protein	386	386	441	441	441
yflT	yflT	putative heat induced stress protein	386	386	408	441	408.684
group_884		Formate/nitrite transporter family protein;formate/nitrite transporter family protein	386	387	342	825	822.853
esaA~~~esaA_1~~~esaA_2	esaA;esaA_1;esaA_2	Type VII secretion system accessory factor EsaA	386	391	231	3030	2990.76
hutI	hutI	putative imidazolonepropionase	386	386	1239	1239	1239
luxS	luxS	autoinducer-2 production protein LuxS	386	386	459	471	470.969
saeR_1~~~saeR_2~~~saeR	saeR_1;saeR_2;saeR	winged helix family two component transcriptional regulator	386	387	237	687	685.264
pepT_2~~~pepT_1~~~pepT	pepT_2;pepT_1;pepT	M20 family peptidase T	386	387	243	1230	1226.95
group_883		alpha/beta hydrolase	386	386	1044	1044	1044
group_882		cystathionine beta-lyase aluminum resistance protein	386	386	1242	1242	1242
group_881		hypothetical protein	386	386	387	513	512.472
group_880		thioesterase superfamily protein	386	386	375	375	375
group_879		putative protein	386	386	375	375	375
vraE~~~vraE_1~~~vraE_2	vraE;vraE_1;;vraE_2	ABC transporter permease protein involved in vancomycin resistance;hypothetical protein	386	390	132	1881	1861.81
fabB	fabB	3-oxoacyl-(acyl carrier protein) synthase II	386	386	1245	1245	1245
group_876		phosphosugar-binding transcriptional regulator	386	386	759	765	764.969
apt	apt	adenine phosphoribosyl transferase	386	386	450	519	518.821
group_874		putative PEP-CTERM system TPR-repeat lipoprotein	386	386	1245	1245	1245
group_873		hypothetical protein	386	387	243	543	541.605
ansA	ansA	Alpha/beta hydrolase fold-3 domain-containing protein	386	386	969	969	969
group_871		amidohydrolase	386	387	93	1011	1008.24
group_869		NADH-dependent FMN reductase	386	392	138	567	557.173
group_868		hypothetical protein	386	386	219	219	219
iolE	iolE	sugar phosphate isomerase/epimerase	386	386	969	969	969
ykoC	ykoC	ABC superfamily ATP binding cassette transporter membrane protein	386	386	807	840	807.085
group_866		Sec family Type I general secretory pathway S26 family signal peptidase I	386	386	576	576	576
group_865		dihydroxyacetone kinase DhaL subunit	386	386	585	585	585
group_864		hypothetical protein	386	386	153	153	153
group_863		phospholipase/carboxylesterase	386	386	468	594	593.674
fmhA~~~fmhA_2~~~fmhA_1	fmhA;fmhA_2;fmhA_1	FemAB family peptidoglycan biosynthesis protein	386	390	633	1251	1238.6
group_862		bacteriocin-associated integral membrane (putative immunity) protein;membrane protein	386	398	210	1965	1898.27
group_860		hypothetical protein	386	386	174	174	174
group_859		hypothetical protein	386	386	189	189	189
ftsY	ftsY	cell division protein FtsY	386	386	1251	1251	1251
yhaI	;yhaI	hypothetical protein;Inner membrane protein YhaI	386	392	90	657	630.651
ribB	ribB	riboflavin synthase subunit alpha	386	386	633	633	633
group_856		thiamine/molybdopterin biosynthesis ThiF/MoeB-like protein	386	386	1005	1005	1005
group_850		ABC superfamily ATP binding cassette transporter membrane protein	386	390	276	1050	1038.78
isdC	isdC	iron (Fe2+)-regulated surface determinant protein IsdC	386	386	684	687	684.746
group_849		haloacid dehalogenase-like hydrolase	386	386	684	684	684
murZ	murZ	putative UDP-N-acetylglucosamine 1-carboxyvinyltransferase	386	386	1260	1260	1260
cap5B~~~cap5B_2~~~cap5B_1	cap5B;cap5B_2;cap5B_1	capsular polysaccharide biosynthesis protein Cap5B	386	390	198	687	679.754
cap5D_1~~~cap5D_3~~~cap5D_2~~~cap5D	cap5D_1;cap5D_3;cap5D_2;cap5D	capsular polysaccharide biosynthesis protein Cap5D	386	533	177	1824	1330.35
femB	femB	glycine interpeptide bridge formation protein FemB	386	386	1260	1260	1260
tenA	tenA	thiaminase-2	386	386	690	690	690
fbp~~~fbp_2~~~fbp_1	fbp;fbp_2;fbp_1	fructose-16-bisphosphatase	386	387	267	1965	1957.02
group_842		GNAT family acetyltransferase	386	386	492	492	492
group_840		amino acid ABC superfamily ATP binding cassette transporter binding protein;hypothetical protein	386	387	165	846	778.078
tyrS	tyrS	tyrosyl-tRNA synthetase TyrS	386	386	1263	1263	1263
clpX	clpX	ATP-dependent Clp protease ATP-binding subunit ClpX	386	386	1263	1263	1263
hisS	hisS	histidyl-tRNA synthetase	386	386	1263	1263	1263
group_838		ABC superfamily ATP binding cassette transporter ABC protein	386	386	732	732	732
group_837		glycerophosphoryl diester phosphodiesterase	386	386	744	744	744
opp1F	opp-1F	ABC superfamily ATP binding cassette transporter ABC protein	386	386	750	750	750
group_832		MerR family transcriptional regulator	386	386	732	765	764.456
group_831	msrA	methionine sulfoxide reductase A MsrA;methionine sulfoxide reductase A	386	386	378	477	475.803
gltC	gltC	transcriptional activator of glutamate synthase operon	386	386	411	885	881.215
group_824		peptidase U32 family protein	386	386	1269	1269	1269
group_823		hypothetical protein	386	386	258	387	385.66
group_819		Glyoxalase/bleomycin resistance protein/dioxygenase	386	386	810	810	810
citC	citC	isocitrate dehydrogenase	386	386	1269	1269	1269
group_818		GntR family transcriptional regulator	386	386	381	381	381
group_817		short chain dehydrogenase	386	386	567	819	778.08
pbuX	pbuX	NCS2 nucleobase cation symporter PbuX	386	386	1269	1269	1269
nadE	nadE	NH(3)-dependent NAD+ synthetase	386	386	822	822	822
group_815		TetR family transcriptional regulator	386	386	558	558	558
group_814		putative rRNA methylase	386	386	564	564	564
group_813		sodium/hydrogen exchanger family protein	386	390	276	2043	2012.71
hysA~~~hysA_2~~~hysA_1	hysA;hysA_2;hysA_1	hyaluronate lyase 2	386	390	303	2451	2402.87
ywqG	;ywqG	hypothetical protein;putative protein YwqG	386	763	114	993	501.079
rarA	rarA	DNA-directed DNA polymerase III subunit gamma and tau	386	386	1275	1275	1275
arg~~~arg_2~~~arg_1	arg;arg_2;arg_1	arginase	386	388	264	909	905.026
miaA	miaA	putative tRNA delta 2-isopentenylpyrophosphate transferase	386	386	936	936	936
pyrC	pyrC	putative dihydroorotase	386	386	1278	1278	1278
group_807		MFS family major facilitator transporter glucarate:cation symporter	386	386	1278	1278	1278
group_805		hypothetical protein	386	386	561	930	826.488
xynA	xynA	TM2 domain containing membrane protein+B7201	386	386	204	303	274.321
group_803		serine protease	386	386	1302	1491	1490.51
group_802		metallo-beta-lactamase family protein	386	388	234	885	839.149
caiA~~~caiA_1~~~caiA_2	caiA;caiA_1;caiA_2	acyl-CoA dehydrogenase	386	388	471	1245	1145.52
eta	;eta	hypothetical protein;C4-dicarboxylate transporter/malic acid transport protein	386	386	132	948	945.062
group_799		putative TM2 domain-containing protein	386	386	216	216	216
mviM_1~~~mviM_2~~~mviM	mviM_1;mviM_2;mviM	NADH-dependent dehydrogenase	386	387	486	1041	1038.26
gmd	;gmd	NAD-dependent epimerase/dehydratase family protein;GDP-mannose 46-dehydratase	386	389	288	978	968.013
group_798		MFS family major facilitator multidrug:cation transporter;hypothetical protein	386	389	225	1938	1914.33
femA	femA	glycine interpeptide bridge formation protein FemA	386	386	1284	1284	1284
fecD_2~~~fepD	fecD_2;fepD	iron-dicitrate transporter subunit FecD;Fe3+-siderophore ABC transporter permease	386	386	606	999	997.982
purA	purA	putative adenylosuccinate synthetase	386	386	1284	1284	1284
ribC	ribC	bifunctional protein including riboflavin kinase and FAD synthase	386	386	972	972	972
group_790		N-acetylmuramoyl-L-alanine amidase	386	386	504	1026	1002.56
group_789		Integral membrane protein interacts with FtsH-like protein	386	386	495	711	644.097
group_788		hypothetical protein	386	386	378	381	380.984
group_785		alcohol dehydrogenase zinc-binding type 1	386	386	1008	1020	1019.97
group_784		membrane-associated zinc metalloprotease	386	386	1287	1287	1287
serS	serS	seryl-tRNA synthetase	386	386	1287	1287	1287
hemL	hemL	glutamate-1-semialdehyde aminotransferase	386	386	1287	1287	1287
purL	purL	putative phosphoribosylformylglycinamidine synthase II	386	386	2190	2190	2190
group_783		hypothetical protein	386	387	105	420	418.574
graS	graS	sensor histidine kinase GraS	386	386	693	1041	1039.64
group_782		hypothetical protein	386	386	309	321	320.969
group_780		hypothetical protein	386	386	384	384	384
ssaA_1~~~ssaA_2~~~ssa2	ssaA_1;ssaA_2;ssa2	Secretory antigen precursor SsaA_1;staphylococcal secretory antigen Ssa2	386	387	195	831	806.55
gsaB	gsaB	putative glutamate-1-semialdehyde 21-aminomutase	386	386	1290	1290	1290
group_777		nucleoside permease	386	386	1137	1221	1220.78
group_776		polysaccharide deacetylase	386	388	375	1125	1119.23
hisZ_2~~~hisZ_1~~~hisZ	hisZ_2;hisZ_1;hisZ	ATP phosphoribosyltransferase regulatory subunit	386	388	237	858	830.142
group_775		hypothetical protein	386	386	237	270	255.039
group_774		putative prolyl-tRNA synthetase	386	387	228	483	480.101
group_773		oligopeptide ABC superfamily ATP binding cassette transporter membrane protein	386	387	363	1170	1161.81
ggt~~~ggt_1~~~ggt_2	ggt;ggt_1;ggt_2	gamma-glutamyltranspeptidase	386	390	318	2010	1987.57
norA~~~norA_1~~~norA_2	norA;norA_1;norA_2	multidrug/H+ antiporter	386	388	246	1167	1160.38
secY_1	secY_1	Sec family Type I general secretory pathway preprotein translocase SecY_1	386	386	1293	1293	1293
group_771		glycoside hydrolase family protein	386	387	531	1167	1161.33
group_770		MOP superfamily multidrug/oligosaccharidyl-lipid/polysaccharide flippase transporter	386	386	1332	1431	1430.38
obgE	obgE	Spo0B-associated GTP-binding protein	386	386	1293	1293	1293
ribA	ribA	bifunctional 34-dihydroxy-2-butanone-4-phosphate synthase/GTP cyclohydrolase II	386	386	1044	1182	1181.56
fadX~~~fadX_2~~~fadX_1	fadX;fadX_2;fadX_1	putative acetyl-CoA/acetoacetyl-CoA transferase	386	387	564	1563	1557.31
pdxS	pdxS	pyridoxal biosynthesis lyase	386	386	840	888	887.876
pbp4	pbp4	serine-type D-Ala-D-Ala carboxypeptidase	386	386	1296	1296	1296
group_767		metal-dependent phosphohydrolase	386	386	1296	1296	1296
group_766		ABC superfamily ATP binding cassette transporter ABC protein	386	386	897	897	897
group_763		PTS system galactitol-specific IIC component	386	386	987	1293	1259.38
group_762		phosphoenolpyruvate-dependent sugar phosphotransferase system EIIA 2	386	387	153	468	466.837
isdA	isdA	iron (Fe2+)-regulated surface determinant protein IsdA	386	386	1053	1080	1053.7
sdrH~~~sdrH_2	sdrH;;sdrH_2	Ser-Asp rich fibrinogen/bone sialoprotein bindin protein SdrH;hypothetical protein;Ser-Asp rich fibrinogen/bone sialoprotein-binding protein SdrH	386	391	504	1443	1213.82
ilvA_2	ilvA_2	threonine dehydratase biosynthetic IlvA_1	386	386	1068	1269	1267.8
group_761		metal-dependent membrane protease	386	386	1251	1260	1259.97
group_758		hypothetical protein;pyridine nucleotide-disulfide reductase	386	389	201	1323	1312.06
tig	tig	trigger factor (prolyl isomerase)	386	386	1302	1302	1302
group_757		esterase/lipase	386	386	735	744	735.023
group_756		putative rhodanese domain sulfurtransferase	386	386	387	387	387
group_754		iron compound ABC transporter permease	386	386	1032	1032	1032
opuCC	opuCC	glycine betaine/L-proline ABC superfamily ATP binding cassette transporter binding protein	386	386	636	942	939.622
phoA	phoA	alkaline phosphatase PhoA	386	386	1350	1425	1424.81
group_753		hypothetical protein	386	386	174	174	174
lytT	lytT	LytTr DNA-binding region-containing protein	386	386	402	444	443.891
group_752		hypothetical protein	386	386	444	588	587.627
hemB	hemB	delta-aminolevulinic acid dehydratase	386	386	975	975	975
scrB_2~~~scrB_1~~~scrB	scrB_2;scrB_1;scrB	sucrose-6-phosphate hydrolase	386	387	285	1494	1489.92
group_751		UbiC transcription regulator-associated domain protein	386	386	705	705	705
ampC~~~ampC_1~~~ampC_2	ampC;ampC_1;ampC_2	beta-lactamase	386	387	213	1500	1492.63
cinA~~~cinA_1~~~cinA_2	cinA;cinA_1;cinA_2	competence/damage-inducible protein cinA;competence/damage-inducible protein	386	388	480	1155	1148.82
group_749		nitric oxide dioxygenase	386	387	426	1146	1142.47
murC	murC	UDP-N-acetylmuramate--L-alanine ligase	386	386	1314	1314	1314
murE2	murE2	UDP-N-acetylmuramoylalanyl-D-glutamate--2 6-diaminopimelate ligase	386	386	1314	1314	1314
group_748		hypothetical protein	386	386	192	207	192.078
group_747		NhaC family sodium:proton (Na+:H) antiporter	386	386	1314	1314	1314
group_746		truncated MHC class II analog protein	386	386	426	426	426
rho	rho	putative methicillin resistance expression factor	386	386	1317	1317	1317
group_745		small integral membrane protein	386	386	240	240	240
group_744		cell wall enzyme EbsB-like protein	386	386	288	402	401.702
group_743		coenzyme A disulfide reductase	386	386	1317	1317	1317
group_742		NhaC family sodium:proton (Na+:H+) antiporter	386	386	1317	1317	1317
treC	treC	alpha alpha-phosphotrehalase	386	386	1530	1641	1640.71
malR_2~~~malR_1~~~malR	malR_2;malR_1;malR	maltose operon transcriptional repressor	386	387	243	1020	1017.36
group_731		imelysin	386	411	399	855	801.715
group_730		alpha/beta cell surface hydrolase	386	387	225	870	867.659
sbnE	;sbnE	hypothetical protein;siderophore biosynthesis protein IucA/IucC family	386	386	1737	2010	1737.71
group_728		hypothetical protein	386	387	210	474	472.671
group_727		toxin regulatorly-like protein	386	386	1056	1056	1056
group_726		hypothetical protein	386	386	390	390	390
group_725		inositol monophosphatase	386	386	564	828	827.316
group_724		hypothetical protein	386	386	390	390	390
rpsK	rpsK	30S ribosomal protein S11	386	386	390	390	390
group_721		protein phosphatase 2C domain-containing protein	386	387	90	744	742.194
group_720		BglG family transcriptional antiterminator	386	386	1209	1956	1947.99
group_717		ABC transporter ATP-binding protein	386	387	213	756	754.008
group_716		bacterial membrane flanked domain protein	386	386	297	480	479.526
lip~~~lip_1~~~lip_2	lip;lip_1;lip_2	triacylglycerol lipase	386	387	993	2046	2040.07
hisF_1~~~hisF_2~~~hisF	hisF_1;hisF_2;hisF	imidazole glycerol phosphate synthase subunit HisF	386	389	279	759	750.802
atpI	atpI	ATP synthase I AtpI	386	386	354	354	354
fmtC	fmtC	oxacillin resistance-related FmtC protein	386	386	2523	2523	2523
pgi	pgi	glucose-6-phosphate isomerase	386	386	1332	1332	1332
group_713		hypothetical protein	386	386	414	417	414.008
mscL	mscL	large-conductance mechanosensitive channel	386	386	363	363	363
xseA	xseA	putative exodeoxyribonuclease VII large subunit	386	386	1338	1338	1338
mntH	mntH	NRAMP family Mn2+/Fe2+ transporter	386	386	1143	1233	1232.77
scpB~~~scpB_1	scpB;scpB_1	Putative transcriptional regulators (Ypuh-like)	386	386	543	543	543
group_704		NAD-dependent deacetylase	386	386	534	741	740.153
group_702		Cro/CI family transcriptional regulator	386	386	393	393	393
divIC_1	divIC_1	cell-division initiation protein	386	386	393	393	393
hemA	hemA	glutamyl-tRNA reductase	386	386	1347	1347	1347
gcvPA	gcvPA	glycine dehydrogenase subunit 1 (glycine cleavage system P protein)	386	386	1347	1347	1347
murD	murD	UDP-N-acetylmuramoyl-L-alanyl-D-glutamate synthetase	386	386	1350	1350	1350
yagU	yagU	Inner membrane protein YagU	386	386	495	495	495
glmM	glmM	putative phosphoglucosamine mutase	386	386	1356	1356	1356
accC_1	accC_1	acetyl-CoA carboxylase accC (biotin carboxylase subunit)	386	386	1356	1356	1356
group_676		putative tetracycline resistance protein	386	386	1359	1359	1359
murF	murF	putative UDP-N-acetylmuramoylalanyl-D-glutamyl-2 6-diaminopimelate-- D-alanyl-D-alanyl ligase	386	386	1359	1359	1359
bioA	bioA	putative adenosylmethionine-8-amino-7-oxononanoate aminotransferase	386	386	1359	1359	1359
trkH	trkH	Trk family potassium (K+) transporter membrane protein	386	386	1359	1359	1359
gntP	gntP	GntP family gluconate:proton (H+) symporter	386	386	1359	1359	1359
sbnH	sbnH	pyridoxal-dependent decarboxylase	386	386	1203	1203	1203
group_671		hypothetical protein	386	386	396	396	396
group_668		glyoxylate reductase	386	388	138	960	953.567
lrgA_1	lrgA_1	putative murein hydrolase subunit LrgA_1	386	386	396	396	396
group_667		cytochrome ubiquinol oxidase	386	386	1362	1362	1362
dnaA	dnaA	chromosomal replication initiator protein DnaA	386	386	1362	1362	1362
group_666		ATP-dependent RNA helicase DEAD/DEAH box family protein	386	386	1365	1365	1365
gcaD	gcaD	putative UDP-N-acetylglucosamine pyrophosphorylase	386	386	1368	1368	1368
nrdI	nrdI	NrdI protein involved in ribonucleotide reductase function	386	386	399	399	399
rpsH	rpsH	30S ribosomal protein S8	386	386	399	399	399
group_646		acetyltransferase (GNAT) family protein	386	387	360	771	768.419
modA~~~modA_1~~~modA_2	modA;modA_1;modA_2	molybdenum (Mo2+) ABC superfamily ATP binding cassette transporter binding protein	386	388	240	783	778.624
recQ	recQ	ATP-dependent DNA helicase	386	386	1380	1380	1380
group_641		deoxyribonucleotide triphosphate pyrophosphatase;dITP/XTP pyrophosphatase	386	386	588	1083	589.282
sasH~~~sasH_2~~~sasH_1	sasH;sasH_2;sasH_1	putative LPXTG surface 5'-nucleotidase	386	400	393	2343	2245.2
yycI	yycI	regulatory protein YycI	386	386	789	789	789
group_635		ABC superfamily ATP binding cassette transporter ABC protein	386	386	696	696	696
group_628		cobalt (Co2+) ABC superfamily ATP binding cassette transporter membrane protein	386	386	732	807	806.806
cbiO_1	cbiO_1	cobalt transporter ATP-binding subunit	386	386	861	861	861
glyS	glyS	putative glycyl-tRNA synthetase	386	386	1392	1392	1392
group_618		polyribonucleotide nucleotidyltransferase	386	386	402	402	402
sufB	sufB	ABC superfamily ATP binding cassette transporter membrane protein	386	386	1398	1398	1398
ftsL	ftsL	cell division and chromosome partitioning protein FtsL	386	386	402	402	402
group_613		aminobenzoyl-glutamate transport protein;hypothetical protein	386	391	201	1539	1519.27
dnaB	dnaB	chromosome replication initiation and membrane attachment protein	386	386	1401	1401	1401
piuB~~~piuB_2	piuB;piuB_2	putative iron-regulated membrane protein	386	386	1050	1341	1340.25
group_611		ABC superfamily ATP binding cassette transporter ABC protein	386	386	660	660	660
dnaC	dnaC	replicative DNA helicase DnaB	386	386	1401	1401	1401
yfbB	yfbB	acyl-CoA thioester hydrolase	386	386	804	804	804
cobW_1~~~cobW~~~cobW_2	cobW_1;cobW;cobW_2	putative GTPases (G3E family)	386	387	357	1203	1199.56
group_608		acetyltransferase (GNAT) family protein	386	388	228	537	534.247
pdhD	pdhD	dihydrolipoamide dehydrogenase component of pyruvate dehydrogenase E3	386	386	1407	1407	1407
gnd	gnd	6-phosphogluconate dehydrogenase	386	386	1407	1407	1407
group_605		Peptidase family M20/M25/M40	386	386	1410	1410	1410
group_604		hypothetical protein	386	388	132	399	396.742
brnQ_2~~~brnQ_1~~~brnQ_3	brnQ_2;brnQ_1;brnQ_3	branched-chain amino acid transport protein	386	388	393	1311	1301.29
atpB_1	atpB_1	ATP synthase subunit beta AtpB	386	386	1413	1413	1413
ftsA	ftsA	putative cell division protein	386	386	1413	1413	1413
mreD	mreD	cell shape determining protein MreD	386	386	513	549	530.86
group_598		hypothetical protein	386	387	93	474	472.667
group_595		MscS family small conductance mechanosensitive ion channel protein	386	386	882	882	882
pheT2~~~pheT2_1	pheT2;pheT2_1	phenylalanyl-tRNA synthetase (beta subunit)	386	386	597	639	597.653
azo1	azo1	putative FMN-dependent NADPH-azoreductase	386	386	567	567	567
gatB	gatB	Aspartyl/glutamyl-tRNA amidotransferase subunit B	386	386	1428	1428	1428
opp1D	opp-1D	oligopeptide ABC superfamily ATP binding cassette transporter ABC protein	386	386	816	816	816
atpE	atpE	ATP synthase epsilon chain AtpE	386	386	405	405	405
group_592		hypothetical protein;zinc-specific metalloregulatory protein	386	386	195	414	413.153
aldA	aldA	aldehyde dehydrogenase family protein	386	386	1428	1428	1428
rbsD	rbsD	ribose ABC superfamily ATP binding cassette transporter membrane protein	386	386	405	405	405
rnhB	rnhB	putative ribonuclease HII	386	386	768	768	768
group_589		sulfite exporter TauE/SafE-like protein	386	386	561	771	769.912
group_588		hypothetical protein	386	386	543	576	575.915
group_584		aldo/keto reductase	386	386	642	834	833.503
pstB	pstB	phosphate ABC superfamily ATP binding cassette transporter ABC protein	386	386	852	852	852
group_578		hypothetical protein	386	386	507	639	638.658
group_577		hypothetical protein	386	386	444	519	518.596
hemY	hemY	protoporphyrinogen oxidase	386	386	1248	1401	1396.24
group_575		hypothetical protein	386	386	225	225	225
folP	folP	dihydropteroate synthase chain A synthetase	386	386	804	810	809.813
group_570		PTS system mannose-specific transporter subunit IIBCA	386	386	1953	1953	1953
sstC~~~sstC_2~~~sstC_1	sstC;sstC_2;sstC_1	iron (Fe+3) ABC superfamily ATP binding cassette transporter ABC protein	386	387	240	762	759.76
ssaA~~~ssaA_2	ssaA;ssaA_2	secretory antigen SsaA	386	386	501	519	501.466
group_565		hypothetical protein	386	386	204	204	204
sstA~~~sstA_2~~~sstA_1	sstA;sstA_2;sstA_1	iron (Fe+3) ABC superfamily ATP binding cassette transporter membrane protein	386	411	183	1014	948.146
group_562		ribosomal-protein-serine N-acetyltransferase	386	387	222	546	537.878
group_561		Putative polyribitolphosphotransferase	386	387	768	1695	1689.99
moaB	moaB	putative molybdenum cofactor biosynthesis protein B	386	386	405	507	506.736
group_559		hypothetical protein	386	386	609	642	641.829
group_555		hypothetical protein;binding-protein-dependent transport system inner membrane protein	386	386	237	696	691.663
group_554		thioredoxin	386	386	297	297	297
group_551		APC family amino acid-polyamine-organocation transporter	386	386	1455	1455	1455
thrB	thrB	homoserine kinase ThrB	386	386	915	915	915
rocD1~~~rocD1_1~~~rocD1_2	rocD1;rocD1_1;rocD1_2	putative ornithine aminotransferase precursor	386	390	96	1185	1172.08
ald1	ald1	alanine dehydrogenase 2	386	386	807	1119	1118.19
group_549		2-nitropropane dioxygenase	386	386	1068	1068	1068
group_548		hypothetical protein	386	387	147	429	426.566
utp	utp	membrane-bound urea transporter	386	386	906	939	906.085
group_546		fructosamine kinase	386	386	867	867	867
group_544		polar amino acid ABC transporter inner membrane subunit	386	386	1458	1458	1458
dltA	dltA	D-alanine-activating enzyme/D-alanine-D-alanyl dltA protein	386	386	1458	1458	1458
crcB_2~~~crcB_1	crcB_2;crcB_1	camphor resistance protein CrcB_1	386	386	354	354	354
group_542		M23/M37 peptidase domain-containing protein	386	386	429	588	578.635
group_541		hypothetical protein	386	386	165	201	191.883
group_539		hypothetical protein	386	386	204	204	204
opp3F~~~oppF_1~~~oppF_2~~~oppF	opp3F;oppF_1;oppF_2;oppF	oligopeptide ABC superfamily ATP binding cassette transporter ABC protein Opp3F;oligopeptide ABC superfamily ATP binding cassette transporter ABC protein	386	387	393	942	937.819
group_537		hypothetical protein;methicillin resistance determinant FmtB protein	386	531	123	7506	5325.54
pdhB_2~~~pdhB	pdhB_2;pdhB	putative pyruvate dehydrogenase E1 component subunit beta	386	387	387	978	972.24
group_536		putative cell-wall binding lipoprotein YkyA	386	388	219	627	623.451
cap5F	cap5F	capsular polysaccharide biosynthesis protein Cap5F	386	386	1110	1110	1110
purE	purE	putative phosphoribosylaminoimidazole carboxylase catalytic subunit	386	386	483	483	483
purC	purC	putative phosphoribosylaminoimidazole-succinocarboxamide synthase	386	386	705	705	705
lytA	lytA	mannosyl-glycoprotein endo-beta-N-acetylglucosaminidase	386	386	699	777	776.798
group_533		putative acetyltransferase	386	388	276	1011	1003.05
ecsB	ecsB	ABC-type exoprotein transport system permease component	386	386	1224	1224	1224
ada	ada	methylated-DNA--protein-cysteine methyltransferase;methylated-DNA--protein-cysteine methyltransferas	386	386	522	522	522
group_531		putative small heat shock protein	386	386	423	429	428.86
group_530		hypothetical protein	386	386	147	147	147
group_526		ABC superfamily ATP binding cassette transporter binding protein	386	386	822	822	822
gcvPB	gcvPB	glycine dehydrogenase subunit 2	386	386	1473	1473	1473
group_525		RNAIII-activating protein TRAP	386	386	504	504	504
group_523		amino acid amidohydrolase	386	389	375	1122	1112.4
group_520		hypothetical protein	386	386	372	372	372
group_519		hypothetical protein	386	386	441	630	587.728
aroA	aroA	3-phosphoshikimate 1-carboxyvinyltransferase	386	386	1299	1299	1299
hisC	hisC	histidinol-phosphate aminotransferase	386	386	1014	1014	1014
hisG	hisG	ATP phosphoribosyltransferase catalytic subunit	386	386	615	615	615
trpA	trpA	tryptophan synthase subunit alpha	386	386	729	729	729
purH	purH	bifunctional phosphoribosylaminoimidazolecarboxamide formyltransferase/IMP cyclohydrolase	386	386	1479	1479	1479
group_518		haloacid dehalogenase-like hydrolase	386	388	270	768	758.003
aroB	aroB	putative 3-dehydroquinate synthase	386	386	1065	1065	1065
group_515		hypothetical protein	386	386	159	177	176.953
azlC	azlC	branched-chain amino acid permease	386	386	438	696	695.106
bcp	bcp	alkyl hydroperoxide reductase	386	386	288	537	455.775
group_514		GNAT family acetyltransferase	386	389	141	477	472.874
group_512		secreted acid phosphatase	386	386	891	891	891
group_511		FtsK/SpoIIIE (DNA translocase stage III) family protein	386	386	3825	3825	3825
group_510		hypothetical protein	386	386	102	573	568.803
ydjZ	ydjZ	TVP38/TMEM64 family inner membrane protein YdjZ	386	386	576	585	584.837
group_508		hemolysin III channel protein	386	386	687	687	687
group_507		APC family amino acid-polyamine-organocation transporter	386	386	1485	1485	1485
group_506		putative thiol-disulfide oxidoreductase DCC family	386	386	414	414	414
zwf	zwf	putative glucose-6-phosphate 1-dehydrogenase	386	386	1485	1485	1485
gntK~~~gntK_2~~~gntK_1	gntK;gntK_2;gntK_1	putative gluconokinase	386	387	435	1554	1549.75
rpmH	;rpmH	hypothetical protein;50S ribosomal protein L34	386	386	138	171	138.085
group_504		hypothetical protein	386	386	858	954	953.751
ebpS	ebpS;	cell surface elastin binding protein;hypothetical protein	386	386	1281	1482	1470.81
group_501		glyoxalase/bleomycin resistance protein/dioxygenase superfamily protein	386	386	372	372	372
group_500		hypothetical protein	386	386	423	423	423
lysS	lysS	asparaginyl-tRNA synthetase	386	386	1488	1488	1488
group_499		Integral membrane protein (PIN domain superfamily)	386	387	459	1077	1074.3
group_498		hypothetical protein	386	386	315	423	315.28
group_497		PTS system trehalose-specific IIBC component	386	392	180	1428	1405.1
nifU_2~~~nifU_1~~~nifU	nifU_2;nifU_1;nifU;	Fe-S cluster assembly protein;hypothetical protein	386	397	192	1125	1094.47
guaA_1~~~guaA_2~~~guaA	guaA_1;guaA_2;guaA	bifunctional GMP synthase/glutamine amidotransferase protein	386	387	279	1542	1532.42
group_496		Activator of Hsp90 ATPase 1 family protein	386	386	468	468	468
group_494		hypothetical protein	386	386	381	453	452.813
group_493		putative GntR family transcriptional regulator	386	386	1182	1383	1382.48
group_492		hypothetical protein	386	386	192	1623	332.254
narJ	narJ	nitrate reductase molybdenum cofactor assembly chaperone	386	386	576	576	576
cntM	cntM	Staphylopine synthase	386	386	1305	1305	1305
rpoE	rpoE	DNA-directed RNA polymerase subunit delta	386	386	504	531	530.93
asd	asd	aspartate semialdehyde dehydrogenase	386	386	990	990	990
glpK	glpK	glycerol kinase	386	386	1497	1497	1497
group_486		LysR family transcriptional regulator	386	386	753	945	884.442
group_481		cysteine desulfurase;hypothetical protein	386	386	267	1167	1164.67
group_480		GAF domain-containing protein	386	386	465	465	465
harA~~~harA_1~~~harA_2	harA;harA_1;harA_2	haptoglobin-binding surface anchored protein HarA	386	399	609	2691	2601.26
scdA	scdA	cell division and morphogenesis-related protein	386	386	675	675	675
group_479		siderophore synthetase	386	387	750	1779	1774.27
group_477		SigmaW regulon antibacterial protein	386	386	990	990	990
lytR	lytR	two component transcriptional regulator LytR	386	386	741	747	746.688
group_476		Staphylococcal complement inhibitor SCIN	386	386	345	345	345
group_475		POT family proton (H+)-dependent oligopeptide transporter	386	386	1506	1506	1506
group_474		ABC superfamily ATP binding cassette transporter ABC protein	386	386	783	783	783
gidB	gidB	glucose inhibited division protein B	386	386	606	732	719.736
nagA	nagA	putative N-acetylglucosamine-6-phosphate deacetylase	386	386	1182	1182	1182
group_473		hypothetical protein	386	386	156	171	170.961
atpA_1	atpA_1	ATP synthase subunit alpha AtpA	386	386	1509	1509	1509
group_470		hypothetical protein	386	386	333	342	341.977
ndhF_2~~~ndhF~~~ndhF_1	ndhF_2;ndhF;ndhF_1	putative NADH-Ubiquinone/plastoquinone (complex I) protein	386	387	399	1485	1481.09
addB	addB	ATP-dependent nuclease subunit B	386	386	3477	3477	3477
group_466		LysR family regulatory protein	386	388	279	870	865.496
pgm	pgm	putative 23-bisphosphoglycerate-independent phosphoglycerate mutase	386	386	1518	1518	1518
katE	katE	catalase	386	386	1518	1518	1518
ahpF	ahpF	alkyl hydroperoxide reductase large subunit	386	386	1524	1524	1524
hisA	hisA	phosphoribosylformimino-5-aminoimidazole carboxamide ribotide isomerase	386	386	705	705	705
group_461		MOP superfamily PST family polysaccharide transporter	386	386	1527	1527	1527
putP	putP	SSS family solute:sodium (Na+)/proline symporter	386	386	1539	1539	1539
group_443		ABC superfamily ATP binding cassette transporter binding protein	386	386	1554	1554	1554
rplK	rplK	50S ribosomal protein L11	386	386	423	423	423
hit	hit	HIT family hydrolase	386	386	423	423	423
group_438		Rfr2 family transcriptional regulator	386	386	423	423	423
group_437		squalene/phytoene synthase	386	386	864	864	864
group_436		putative carboxymuconolactone decarboxylase	386	386	423	423	423
group_434		phosphodiesterase	386	386	1560	1560	1560
narY	narY	nitrate reductase subunit beta	386	386	1560	1560	1560
prfC	prfC	peptide chain release factor 3	386	386	1563	1563	1563
betT	betT	choline transport protein BetT	386	386	1563	1563	1563
radA	radA	putative DNA repair protein	386	386	1365	1365	1365
group_427		oxidoreductase aldo/keto reductase family	386	387	105	939	936.333
group_425		Gluconeogenesis factor	386	386	996	996	996
argJ~~~argJ_1~~~argJ_2	argJ;argJ_1;argJ_2	bifunctional ornithine acetyltransferase/N-acetylglutamate synthase	386	387	357	1242	1236.89
opp1A	opp-1A	oligopeptide ABC superfamily ATP binding cassette transporter binding protein	386	386	1599	1599	1599
group_419		L-lactate permease	386	386	1599	1599	1599
group_416		ABC transporter ATP-binding protein	386	386	1602	1602	1602
ctrA	ctrA	putative CTP synthase	386	386	1611	1611	1611
group_410		hypothetical protein;Ribonuclease	386	391	327	1410	1380.22
mnhB_1	mnhB_1	CPA3 family monovalent cation:proton (H+) antiporter-3 subunit B	386	386	429	429	429
group_409		Holliday junction resolvase	386	386	429	429	429
comEB	comEB	late competence operon required for DNA binding and uptake comEB	386	386	432	432	432
group_402		ABC superfamily ATP binding cassette transporter ABC protein	386	386	1632	1632	1632
mraZ	mraZ	cell division protein MraZ	386	386	432	432	432
group_391		dihydroxyacetone kinase family protein	386	386	1647	1647	1647
malA	malA	alpha amylase	386	386	1650	1650	1650
mtlA_2	mtlA_2	phosphoenolpyruvate-dependent sugar phosphotransferase system EIIA 2 MtlA_1	386	386	435	435	435
group_388		hypothetical protein	386	386	435	435	435
rplP	rplP	50S ribosomal protein L16	386	386	435	435	435
group_385		MarR family transcriptional regulatory protein	386	386	435	435	435
argS_1	argS_1	putative arginyl-tRNA synthetase	386	386	1662	1662	1662
hutU	hutU	urocanate hydratase	386	386	1662	1662	1662
menD	menD	2-succinyl-5-enolpyruvyl-6-hydroxy-3- cyclohexene-1-carboxylate synthase	386	386	303	1674	1670.45
group_380		ABC superfamily ATP binding cassette transporter ABC protein	386	386	1674	1674	1674
glpD	glpD	DNA-directed DNA polymerase III subunit gamma and tau	386	386	1674	1674	1674
group_378		rhodanese domain sulfurtransferase	386	388	201	960	949.345
group_375		oxidoreductase	386	390	252	882	872.708
purD~~~purD_2~~~purD_1	purD;purD_2;purD_1	phosphoribosylamine--glycine ligase PurD	386	388	486	1248	1241.35
recN	recN	putative DNA repair protein	386	386	1680	1680	1680
lrgA_2	lrgA_2	murein hydrolase regulator	386	386	438	438	438
group_370		hypothetical protein	386	386	438	438	438
ezrA	ezrA	septation ring formation regulator	386	386	1695	1695	1695
rplM	rplM	50S ribosomal protein L13	386	386	438	438	438
group_367		mRNA degradation ribonucleases J1/J2 (metallo-beta-lactamase superfamily)	386	386	1698	1698	1698
fbpA	fbpA	putative fibronectin/fibrinogen binding protein	386	386	1698	1698	1698
proS	proS	prolyl-tRNA synthetase	386	386	1704	1704	1704
group_364		poly (glycerol-phosphate) alpha-glucosyltransferase	386	387	273	1473	1469.2
paaD	paaD	putative metal-sulfur cluster biosynthetic enzyme PaaD	386	386	309	309	309
fhuB	fhuB	iron (Fe3+) ABC superfamily ATP binding cassette transporter membrane protein	386	386	780	1005	1004.42
group_363		putative polysaccharide biosynthesis protein	386	388	231	1662	1651.36
group_362		hypothetical protein	386	386	309	309	309
group_357		bifunctional DNA polymerase / phosphoesterase	386	386	1713	1713	1713
fabZ	fabZ	(3R)-hydroxymyristoyl-ACP dehydratase	386	386	441	441	441
group_356		hypothetical protein	386	386	441	441	441
group_355		PTS system lactose/cellobiose-specific IIBC component	386	386	1713	1713	1713
group_354		acetyltransferase (GNAT) family protein	386	386	441	441	441
group_353		hemin ABC superfamily ATP binding cassette transporter permease component	386	387	480	1056	1052.98
rplO	rplO	50S ribosomal protein L15	386	386	441	441	441
ureC	ureC	urease subunit alpha	386	386	1716	1716	1716
ptsA	ptsA	phosphoenolpyruvate-protein phosphotransferase	386	386	1719	1719	1719
group_351		Poly(glycerol-phosphate) alpha-glucosyltransferase	386	386	891	1509	1504.88
group_349		MFS family major facilitator transporter multidrug :cation symporter	386	387	174	1440	1432.97
group_346		hypothetical protein	386	389	348	1824	1803.82
araC~~~araC_2~~~araC_3~~~araC_1	araC;araC_2;araC_3;araC_1	AraC family transcription regulator	386	390	168	2106	2077.48
amoA~~~amoA_1~~~amoA_2	amoA;amoA_1;amoA_2	putative ammonia monooxygenase	386	388	462	1068	1060.61
group_344		hypothetical protein	386	387	246	630	627.14
group_343		divalent anion symporter;DASS family divalent anion:sodium (Na+) symporter	386	387	447	1554	1550.02
group_342		thioredoxin	386	386	345	357	351.715
cidC	cidC	thiamine pyrophosphate enzyme	386	386	1740	1740	1740
bioF~~~bioF_1~~~bioF_2	bioF;bioF_1;bioF_2	8-amino-7-oxononanoate synthase	386	387	474	1116	1107.76
rhaR~~~araC_2	rhaR;;araC_2	HTH-type transcriptional activator RhaR;hypothetical protein;AraC family transcription regulator	386	521	153	2211	1587.56
sufD	sufD	ABC superfamily ATP binding cassette transporter membrane protein	386	386	258	1308	1305.28
group_336		ImpB/MucB/SamB family DNA-damage repair protein	386	390	204	1263	1249.91
lytS	lytS	autolysis histidine kinase LytS	386	386	1755	1755	1755
fecD	fecD;	iron-dicitrate transporter subunit FecD;ferrichrome transport permease fhuG	386	387	165	1017	1014.5
group_334		putative ABC-type transporter	386	388	324	1545	1536.14
group_333		hypothetical protein;ABC-type proline/glycine betaine transport systems permease component	386	388	345	1515	1506.58
glpQ1	glpQ1	Membrane domain of membrane-anchored glycerophosphoryl diester phosphodiesterase	386	386	1764	1764	1764
dps	dps	putative non-heme iron-containing ferritin	386	386	444	444	444
sdhA	sdhA	putative succinate dehydrogenase flavoprotein subunit	386	386	1767	1767	1767
aspS	aspS	aspartyl-tRNA synthetase	386	386	1767	1767	1767
group_329		integral membrane sensor signal transduction histidine kinase	386	387	183	888	882.575
pcrA_3~~~pcrA_2~~~pcrA_1~~~pcrA	pcrA_3;pcrA_2;pcrA_1;pcrA	ATP-dependent DNA helicase PcrA	386	388	345	2193	2181.88
uvrC	uvrC	glycosyl transferase family protein	386	386	1782	1782	1782
group_320		hemin import ATP-binding protein	386	387	111	666	664.202
icaA_2~~~icaA_1~~~icaA	icaA_2;icaA_1;icaA	intercellular adhesion protein icaA	386	391	222	1278	1223.23
rplI_1	rplI_1	50S ribosomal protein L9	386	386	447	447	447
moaE	moaE	Molybdopterin synthase catalytic subunit MoaE	386	386	447	447	447
tauA_1~~~tauA_2~~~tauA	tauA_1;tauA_2;tauA	ABC-type nitrate/sulfonate/bicarbonate transporter TauA	386	389	195	975	967.473
group_314		ABC superfamily ATP binding cassette transporter binding protein	386	387	318	1476	1472.22
glmS	glmS	glucosamine--fructose-6-phosphate aminotransferase	386	386	1806	1806	1806
mqo1	mqo1	putative malate:quinone oxidoreductase 1	386	386	441	1479	1476.31
cls2_2~~~cls2_1	cls2_2;cls2_1	phospholipase D/Transphosphatidylase	386	390	198	1485	1470.14
crtI_1~~~crtI_2~~~crtI	crtI_1;crtI_2;crtI	phytoene desaturase	386	387	99	1494	1490.09
group_313		sodium/hydrogen exchanger family protein;hypothetical protein	386	389	354	2079	2059.47
leuA_2~~~leuA_1~~~leuA	leuA_2;leuA_1;leuA	2-isopropylmalate synthase	386	389	561	1530	1518.03
group_311		hypothetical protein;PTS system maltose/glucose-specific IICB component	386	389	276	1584	1518.17
group_310		transcriptional antiterminator	386	391	228	2097	2069.87
group_309		hypothetical protein;putative sodium/glucose cotransporter	386	388	156	1533	1523.01
nagK	nagK;	N-acetyl-D-glucosamine kinase;ROK family protein	386	389	378	861	854.437
lig	lig	DNA ligase (polydeoxyribonucleotide syntase)	386	386	1770	2004	2003.39
rocA_2~~~rocA_1~~~rocA	rocA_2;rocA_1;rocA	1-pyrroline-5-carboxylate dehydrogenase	386	387	690	1545	1540.63
murE	murE	UDP-N-acetylmuramoyl-L-alanyl-D-glutamate--2 6-diaminopimelate ligase	386	386	1128	1485	1484.07
sarH2	sarH2	staphylococcal accessory regulator A SarH2	386	386	699	753	752.58
group_307		ABC transporter ATP-binding protein	386	388	111	1593	1581.47
group_306		hypothetical protein	386	387	639	1674	1666.98
group_304		hypothetical protein	386	387	279	684	681.767
group_303		zinc-binding alcohol dehydrogenase	386	387	399	1011	1007.83
phoR	phoR	alkaline phosphatase synthesis sensor protein PhoR	386	386	1422	1665	1664.37
fur	fur	Ferric uptake regulation protein Fur	386	386	450	450	450
ndk	ndk	nucleoside diphosphate kinase superfamily protein	386	386	450	450	450
argR_1	argR_1	ArgR family transcriptional regulator	386	386	450	450	450
msbA_2~~~msbA_1~~~msbA	msbA_2;msbA_1;msbA	Lipid A export ATP-binding/permease MsbA	386	388	807	1737	1727.29
group_300		PTS system glucose-specific IICBA component	386	412	141	2124	1959.85
sbnC	sbnC	IucA/IucC family siderophore biosynthesis protein	386	386	513	1755	1751.78
ilvB	ilvB	acetolactate synthase large subunit	386	386	1770	1785	1770.04
group_297		O-acetyltransferase	386	386	1692	1812	1811.69
group_296		secretory antigen	386	388	153	768	762.974
holA	holA	DNA polymerase III subunit delta	386	386	483	1014	978.221
group_293		glycine/betaine/carnitine/choline ABC superfamily ATP binding cassette transporter ABC protein	386	388	432	978	972.742
group_292		ATP-dependent DNA helicase	386	387	252	1782	1777.37
group_291		ABC superfamily ATP binding cassette transporter ABC protein	386	386	1779	1878	1877.74
cysJ	cysJ	sulfite reductase (NADPH) flavoprotein alpha-component	386	386	456	1881	1877.31
group_290		helix-turn-helix- domain containing protein	386	392	576	1956	1923.22
group_289		ABC superfamily ATP binding cassette transporter membrane protein	386	389	267	2001	1985.25
ahrC	ahrC	arginine repressor	386	386	453	453	453
group_288		hypothetical protein	386	386	453	453	453
ureE	ureE	urease accessory protein UreE	386	386	453	453	453
kdpB_2~~~kdpB_1~~~kdpB_3	kdpB_2;kdpB_1;kdpB_3	P-ATPase superfamily P-type ATPase potassium (K+) transporter subunit B	386	389	501	2028	2008.94
group_286		PTS system glucose-specific IICBA component	386	387	486	2046	2040.63
recG	recG	ATP-dependent DNA helicase RecG	386	386	1911	2061	2060.61
topA	topA	DNA topoisomerase I	386	386	321	2076	2071.45
gidA	gidA	glucose inhibited division protein A	386	386	1878	1878	1878
recU_4~~~recU_5~~~recU	recU_4;recU_5;recU	Holliday junction-specific endonuclease	386	387	255	627	625.302
comEC~~~comEC_2~~~comEC_1	comEC;comEC_2;comEC_1	competence protein ComEC	386	392	354	2202	2158.88
pbpA	pbpA	penicillin-binding protein 1	386	386	879	2235	2231.48
ftsK	ftsK	DNA translocase FtsK/SpoIIIE family protein	386	386	2241	2370	2369.33
pnpA	pnpA	polynucleotide phosphorylase/polyadenylase	386	386	1185	2097	2094.64
asp2_2~~~asp2_1~~~asp2	asp2_2;asp2_1;asp2	accessory secretory protein Asp2	386	387	558	1578	1573.83
secA2_2~~~secA2_1~~~secA2	secA2_2;secA2_1;secA2	Sec family Type I general secretory pathway protein SecA	386	390	435	2391	2365.87
nirB_2~~~nirB_1~~~nirB	nirB_2;nirB_1;nirB	nitrite reductase large subunit	386	387	666	2406	2399.74
glcT~~~glcT_2~~~glcT_1	glcT;glcT_2;glcT_1	transcriptional antiterminator	386	387	123	852	848.868
gyrA	gyrA	DNA topoisomerase (ATP-hydrolyzing) subunit A GyrA	386	386	996	2676	2671.65
group_279		putative 6-phospho-3-hexuloisomerase	386	386	402	549	548.619
slyA	slyA	transcriptional regulator SlyA	386	386	456	456	456
proP_2~~~proP_1~~~proP	proP_2;proP_1;proP	MFS family major facilitator transporter proline/betaine:cation symporter;L-Proline/Glycine betaine transporter ProP	386	388	90	1401	1393.45
tcaR	tcaR	teicoplanin resistance operon transcriptional regulator TcaR	386	386	456	456	456
group_278		hypothetical protein;RND superfamily resistance-nodulation-cell division acriflavin:proton (H+) antiporter	386	387	321	3168	3153.4
group_277		putative dynamin family protein	386	389	324	3516	3414.04
pycA_2~~~pycA_1~~~pycA	pycA_2;pycA_1;pycA	putative pyruvate carboxylase	386	388	1188	3462	3443.15
rpoC	rpoC	DNA-directed RNA polymerase beta' chain protein	386	386	444	3624	3612.89
polC_2~~~polC_1~~~polC	polC_2;polC_1;polC	DNA polymerase III subunit alpha	386	387	1008	4317	4305.77
group_274		transmembrane efflux pump protein	386	388	450	1377	1368.4
gltB2_1~~~gltB2~~~gltB2_2	gltB2_1;gltB2;gltB2_2	glutamate synthase-ferredoxin large subunit	386	390	273	1587	1569.5
group_272		DASS family divalent anion:sodium (Na+) symporter	386	400	216	1563	1505.51
frlA_1~~~frlA_2~~~frlA	frlA_1;frlA_2;frlA	fructoselysine transporter	386	389	225	1323	1312.84
bglA_1~~~bglA_2~~~bglA	bglA_1;bglA_2;bglA	glycoside hydrolase	386	390	498	1437	1422.42
group_266		hypothetical protein	386	386	459	459	459
group_265		hypothetical protein	386	386	459	459	459
acoA	acoA	2-oxoisovalerate dehydrogenase subunit alpha	386	386	894	993	992.744
bglG_1~~~bglG_2~~~bglG	bglG_1;bglG_2;bglG	BglG family transcriptional antiterminator;transcriptional antiterminator BglG family/DNA-binding protein	386	389	219	2133	2116.03
group_264		MFS family major facilitator transporter	386	386	1401	1401	1401
group_263		phosphoglycerol transferase I	386	386	1941	1941	1941
ulaA_1~~~ulaA_2	ulaA_1;ulaA_2	PTS system ascorbate-specific IIC component	386	388	438	1347	1339.86
group_262		D-isomer specific 2-hydroxyacid dehydrogenase family protein	386	387	162	1029	1011.5
ahs2_1~~~ahs2_2~~~AHS2~~~ahs2	ahs2_1;ahs2_2;AHS2;ahs2	allophanate hydrolase subunit 2	386	387	105	1011	1008.23
group_261		Mn2+/Fe2+ transporter NRAMP family protein	386	387	162	1353	1349.49
tktA_1~~~tktA_2~~~tktA	tktA_1;tktA_2;tktA	transketolase	386	387	900	1989	1983.79
galM~~~galM_1~~~galM_2	galM;galM_1;galM_2	aldose 1-epimerase	386	387	279	1020	1016.68
group_260		hypothetical protein	386	386	462	462	462
tarF	tarF	CDP-glycerol:poly(glycerophosphate) glycerophosphotransferase	386	386	921	1170	1169.35
group_257		putative bifunctional signaling protein/50S ribosomal protein L9	386	386	1968	1968	1968
group_256		molybdopterin oxidoreductase;hypothetical protein	386	389	546	3039	3010.14
group_253		zinc-binding alcohol dehydrogenase	386	387	171	1005	1002.29
group_252		putative HD-family metal-dependent phosphohydrolase	386	388	300	651	647.126
group_251		hypothetical protein	386	389	186	1278	1268.05
metX_2~~~metX_1~~~metX	metX_2;metX_1;metX	homoserine O-acetyltransferase	386	389	237	969	960.802
group_248		phosphotyrosine protein phosphatase	386	386	465	465	465
mutY	mutY	A/G-specific adenine glycosylase	386	386	1038	1038	1038
smpB	smpB	putative tmRNA-binding protein	386	386	465	465	465
pknB	pknB	non-specific serine/threonine protein kinase	386	386	1995	1995	1995
group_246		transcriptional regulator	386	386	465	465	465
group_245		putative ferrous iron transport protein B	386	386	1995	1995	1995
accB_1	accB_1	acetyl-CoA carboxylase biotin carboxyl carrier protein subunit	386	386	465	465	465
group_240		2'3'-cyclic-nucleotide 2'-phosphodiesterase	386	387	435	1515	1510.81
pstS_1~~~pstS~~~pstS_2	pstS_1;pstS;pstS_2	phosphate ABC transporter periplasmic protein	386	388	183	1116	978.611
mecA	mecA	penicillin-binding protein 2 prime	386	386	2007	2007	2007
hssS_1~~~hssS_2~~~hssS	hssS_1;hssS_2;hssS	integral membrane sensor signal transduction histidine kinase	386	387	402	1374	1370.33
queH_1~~~queH_2~~~queH	queH_1;queH_2;queH	Epoxyqueuosine reductase QueH	386	389	156	723	716.954
ccdC	ccdC	Membrane protein involved in cytochrome C biogenesis	386	386	468	468	468
group_236		thioesterase	386	386	468	468	468
purS	purS	phosphoribosylformylglycinamidine synthase subunit PurS	386	386	132	264	263.316
azoR_1~~~azoR_2~~~azoR	azoR_1;azoR_2;azoR	FMN-dependent NADH-azoreductase AzoR	386	387	291	627	625.442
hemC	hemC	hydroxymethylbilane synthase	386	386	579	927	926.098
group_231		acyl-coenzyme A:6-aminopenicillanic acid acyl-transferase;hypothetical protein	386	388	228	1113	1106.56
pheT	pheT	putative phenylalanyl-tRNA synthetase beta chain	386	386	1767	2403	2399.86
manA1_2~~~manA1~~~manA1_1	manA1_2;manA1;manA1_1	mannose-6 phosphate isomerase pmi	386	414	219	939	871.522
pykA	pykA;	pyruvate kinase;hypothetical protein	386	387	393	1758	1748.79
pbp3	pbp3	penicillin-binding protein 3	386	386	2076	2076	2076
nreB_1~~~nreB~~~nreB_2	nreB_1;nreB;nreB_2	oxygen sensor histidine kinase nreB	386	387	483	1035	1032.01
alsS_1~~~alsS_2~~~alsS	alsS_1;alsS_2;alsS	putative acetolactate synthase	386	388	537	1665	1656.22
rpsG	rpsG	30S ribosomal protein S7	386	386	471	471	471
ctsR	ctsR	class III stress genes transcriptional repressor	386	386	471	471	471
group_224		tRNA-specific adenosine deaminase	386	386	471	471	471
nrdR	nrdR	transcriptional regulator NrdR	386	386	471	471	471
group_221		hypothetical protein	386	386	471	471	471
metB_2~~~metB_1~~~metB	metB_2;metB_1;metB	bifunctional cystathionine gamma-lyase/gamma-synthase	386	387	447	1143	1139.85
nrgA_1~~~nrgA_2~~~nrgA	nrgA_1;nrgA_2;nrgA	AMT family ammonium or ammonia transporter	386	388	405	1251	1244.45
murP~~~murP_2~~~murP_1	murP;murP_2;murP_1	N-acetylmuramic acid phosphotransfer permease	386	387	672	1455	1450.2
group_216		bifunctional cystathionine gamma-lyase/gamma-synthase	386	386	912	1161	1160.35
group_215		membrane protein	386	387	489	1296	1291.7
pbp2	pbp2	glycosyl transferase family protein	386	386	2184	2184	2184
brnQ1_1~~~brnQ1_2~~~brnQ1	brnQ1_1;brnQ1_2;brnQ1	putative branched-chain amino acid transport system carrier protein	386	387	597	1356	1352.48
group_214		hypothetical protein;Clp protease ATP binding subunit	386	386	378	2457	2451.61
group_211		alpha/beta hydrolase	386	387	162	789	785.907
group_210		hypothetical protein	386	387	342	921	918.279
argH_1~~~argH_2~~~argH	argH_1;argH_2;argH	putative argininosuccinate lyase	386	387	333	1380	1376.23
ftsH	ftsH;	cell-division protein (ATP-dependent Zn metallopeptidase);hypothetical protein	386	388	567	2133	2120.18
kbl_1~~~kbl_2~~~kbl	kbl_1;kbl_2;kbl	putative pyridoxal phosphate-dependent acyltransferase	386	387	258	1266	1183.79
ausA_2~~~ausA~~~ausA_1	ausA_2;ausA;ausA_1	aureusimine non-ribosomal peptide synthetase	386	393	183	7179	7032.57
group_208		oxidoreductase zinc-binding dehydrogenase family	386	387	159	1044	1040.49
group_207		hypothetical protein;FAD-dependent pyridine nucleotide-disulfide oxidoreductase	386	387	114	1107	1095.83
group_206		hypothetical protein	386	386	474	474	474
pflB	pflB	formate C-acetyltransferase	386	386	2250	2250	2250
uspA_1	uspA_1	universal stress protein	386	386	225	414	413.51
fumC	fumC	fumarate hydratase	386	386	1080	1386	1385.21
clpB_2~~~clpB_1~~~clpB	clpB_2;clpB_1;clpB	ATPase subunit of an ATP-dependent protease ClpB	386	392	276	2610	2569.73
group_203		putative zinc peptidase	386	387	312	1182	1147.82
murQ_1~~~murQ_2~~~murQ	murQ_1;murQ_2;murQ	N-acetylmuramic acid 6-phosphate etherase	386	418	174	897	828.057
group_199		transcriptional regulator;MarR family regulatory protein	386	386	201	519	445.438
relA_1~~~relA_2~~~relA	relA_1;relA_2;relA	GTP pyrophosphokinase (p)ppGpp synthetase I RelA	386	387	471	2211	2205.19
group_197		amino acid-binding ACT protein	386	387	213	882	826.008
group_196		zinc-dependent peptidase M16 family;hypothetical protein	386	388	207	1287	1280.1
sbcC~~~sbcC_1~~~sbcC_2	sbcC;sbcC_1;sbcC_2	exonuclease subunit SbcC	386	387	744	3030	3019.27
group_192		putative RNA methyltransferase	386	387	168	1362	1358.47
priA_2~~~priA_1~~~priA	priA_2;priA_1;priA	primosomal protein N prime	386	387	795	2409	2402.57
ptaA~~~ptaA_1~~~ptaA_2	ptaA;ptaA_1;ptaA_2	phosphotransferase system N-acetylglucosamine-specific IIBC component	386	387	333	1467	1461.53
citB_2~~~citB_1~~~citB	citB_2;citB_1;citB	aconitate hydratase	386	390	375	2706	2678.34
greA	greA	transcription elongation factor GreA	386	386	477	477	477
thrS	thrS	threonyl-tRNA synthetase 1	386	386	369	1938	1927.38
group_190		phage infection protein	386	387	930	2982	2973.96
group_189		alpha-glucosyltransferase	386	386	1290	1359	1358.82
group_188		ABC-type polysaccharide/polyol phosphate transport system ATPase component-like protein	386	388	381	1530	1521.34
group_187		putative Fe-S oxidoreductase	386	391	159	954	938.417
murG_2~~~murG_1~~~murG	murG_2;murG_1;murG	N-acetylglucosaminyl transferase MurG	386	387	345	1071	1067.29
group_186		hypothetical protein	386	386	144	210	209.487
tex_2~~~tex_1~~~tex	tex_2;tex_1;tex	transcription accessory protein (S1 RNA binding)	386	389	561	2139	2122.22
group_185		hypothetical protein	386	387	273	570	567.302
group_184		sodium/dicarboxylare symporter	386	395	210	1389	1357.47
leuC_1~~~leuC_2~~~leuC	leuC_1;leuC_2;leuC	3-isopropylmalate dehydratase large subunit	386	389	180	1371	1356.56
parC	parC	DNA topoisomerase (ATP-hydrolyzing) ParC	386	386	2403	2403	2403
secY_2	secY_2	preprotein translocase subunit SecY	386	386	558	1212	1209.99
mnhA	mnhA	monovalent cation antiporter-3 subunit A MnhA	386	386	2406	2406	2406
bdbD	;bdbD	hypothetical protein;Disulfide bond formation protein D	386	387	234	600	597.395
mnhE_1	mnhE_1	CPA3 family monovalent cation:proton (H+) antiporter-3 subunit E	386	386	480	480	480
group_182		sodium:neurotransmitter symporter family protein;Sodium-dependent transporter	386	387	306	1338	1334.55
dfrA	dfrA	trimethoprim-sensitive dihydrofolate reductase	386	386	480	480	480
group_181		NUDIX family hydrolase	386	386	480	480	480
group_179		hypothetical protein	386	387	252	765	763.186
group_178		major facilitator superfamily transporter	386	387	234	1212	1208.61
yfhH	yfhH	putative protein YfhH	386	386	315	315	315
ileS_2~~~ileS_1~~~ileS	ileS_2;ileS_1;ileS	isoleucyl-tRNA synthetase	386	387	1212	2754	2746.58
group_170		cobalt (Co2+) ABC superfamily ATP binding cassette transporter membrane protein	386	389	153	846	838.211
polA	polA	DNA-directed DNA polymerase I	386	386	2097	2631	2629.62
guaC_2~~~guaC~~~guaC_1	guaC_2;guaC;guaC_1	GMP reductase	386	388	162	978	971.258
group_168		hypothetical protein	386	386	231	279	240.078
recD	recD	exodeoxyribonuclease V subunit alpha	386	386	2478	2478	2478
group_166		ABC superfamily ATP binding cassette transporter membrane protein	386	389	162	1233	1223.49
group_164		hypothetical protein	386	388	261	1287	1187.04
group_163		putative ABC transporter ATP-binding protein	386	388	198	1929	1918.79
clpP	clpP	ATP-dependent Clp protease proteolytic subunit	386	386	498	588	587.767
group_158		hypothetical protein	386	386	483	483	483
kdtB	kdtB	lipopolysaccharide core biosynthesis protein KdtB	386	386	483	483	483
opuCA_2~~~opuCA~~~opuCA_1	opuCA_2;opuCA;opuCA_1	glycine betaine/choline ABC superfamily ATP binding cassette transporter ABC protein	386	387	492	1227	1223.19
cap1C_1~~~cap1C_2~~~cap1C	cap1C_1;cap1C_2;cap1C	capsular polysaccharide biosynthesis protein Cap1C	386	387	162	768	766
cap1A	cap1A	autoinducer sensor protein response regulator protein	386	386	360	663	661.912
icaR	;icaR	hypothetical protein;ica operon HTH-type negative transcriptional regulator	386	387	192	588	559.621
lacD_2~~~lacD_1~~~lacD	lacD_2;lacD_1;lacD	tagatose 16-diphosphate aldolase	386	415	156	981	912.094
rpoD_2~~~rpoD_1~~~rpoD	rpoD_2;rpoD_1;rpoD	RNA polymerase sigma-70 factor RpoD	386	388	201	1107	1096.99
trmK	trmK	tRNA (adenine(22)-N(1))-methyltransferase	386	386	576	678	677.736
adhE~~~adhE_1~~~adhE_2	adhE;adhE_1;;adhE_2	bifunctional acetaldehyde-CoA/alcohol dehydrogenase;hypothetical protein	386	389	96	2610	2584.81
mutS	mutS	DNA mismatch repair protein MutS	386	386	2619	2619	2619
arcA	arcA	arginine deiminase	386	386	780	1236	1233.64
alaS	alaS	putative alanyl-tRNA synthetase	386	386	2634	2634	2634
suhB	suhB;	inositol monophosphatase family protein;hypothetical protein	386	387	222	798	795.93
kdpD_1~~~kdpD_2	kdpD_1;kdpD_2	osmosensitive K+ channel histidine kinase	386	388	894	2658	2643.76
dnaE_1~~~dnaE_2~~~dnaE	dnaE_1;dnaE_2;dnaE	DNA-directed DNA polymerase III subunit alpha	386	388	870	3198	3175.66
group_149		oligoendopeptidase F	386	387	924	1809	1804.5
group_146		O-methyltransferase	386	387	165	726	723.884
dnaJ	dnaJ	chaperone protein DnaJ	386	386	408	1140	1138.1
group_143		hypothetical protein	386	386	159	375	372.567
group_141		N-hydroxyarylamine O-acetyltransferase	386	387	123	807	792.853
group_140		hypothetical protein	386	387	204	525	521.853
group_139		hypothetical protein	386	388	162	564	561.178
group_138		GntR family transcriptional regulator	386	386	453	741	740.252
group_137		putative soluble hydrogenase subunit	386	388	279	1161	1154.17
hsdR	hsdR	type-I restriction-modification system restriction endonuclease subunit	386	386	2790	2790	2790
accC_3~~~accC_2	accC_3;accC_2	acetyl-CoA carboxylase biotin carboxylase subunit AccC_1	386	387	348	1362	1358.39
kgd	kgd	oxoglutarate dehydrogenase (succinyl-transferring) E1	386	386	2799	2799	2799
group_135		fructose operon transcriptional repressor	386	387	348	765	763.008
group_132		two-component sensor histidine kinase;Two-component sensor histidine kinase	386	387	462	1557	1550.26
moeA_1~~~moeA_2~~~moeA	moeA_1;moeA_2;moeA	molybdopterin biosynthesis protein MoeA	386	387	108	1260	1256.4
phnC_1~~~phnC_2~~~phnC	phnC_1;phnC_2;phnC	phosphonate ABC transporter ATP-binding protein	386	388	141	774	770.126
group_129		hypothetical protein	386	386	300	300	300
group_128		ABC superfamily ATP binding cassette transporter membrane protein	386	386	816	816	816
group_126		nitrilase/cyanide hydratase and apolipoprotein N-acyltransferase	386	388	90	786	781.508
walK	walK	multi-sensor signal transduction histidine kinase WalK	386	386	1191	1827	1825.35
topB_1~~~topB_2~~~topB	topB_1;topB_2;topB	putative DNA topoisomerase	386	423	102	2136	1950.38
tgt_2~~~tgt_1~~~tgt	tgt_2;tgt_1;tgt	queuine tRNA-ribosyltransferase	386	388	255	1140	1134.14
ruvB_1~~~ruvB_2~~~ruvB	ruvB_1;ruvB_2;ruvB	crossover junction endodeoxyribonuclease	386	393	192	1005	986.458
group_125		putative hydrolase	386	387	273	801	798.915
folC	folC	bifunctional folylpolyglutamate synthase/dihydrofolate synthase	386	386	423	1272	1269.8
radC	;radC	putative DNA repair protein RadC;DNA repair protein RadC	386	386	558	687	628.676
group_124		PTS system sucrose-specific IIBC component	386	388	240	1443	1435.28
group_123		glyoxalase/bleomycin resistance protein/dioxygenase superfamily protein	386	389	111	807	800.206
bfmBAB_2~~~bfmBAB_1~~~bfmBAB	bfmBAB_2;bfmBAB_1;bfmBAB	2-oxoisovalerate dehydrogenase E1 component beta subunit	386	387	405	984	981.07
gltT_2~~~gltT_1~~~gltT	gltT_2;gltT_1;gltT	DAACS family dicarboxylate/amino acid:sodium (Na+) or proton (H+) symporter	386	387	561	1278	1274.64
mutL_1~~~mutL_2~~~mutL	mutL_1;mutL_2;mutL	DNA mismatch repair protein MutL	386	388	870	2010	1999.78
glpP_2~~~glpP_1~~~glpP	glpP_2;glpP_1;glpP	putative glycerol uptake operon antiterminator regulatory protein GlpP	386	387	210	534	532.202
yjeE	yjeE	putative ATPase	386	386	495	495	495
group_119		hypothetical protein	386	386	495	495	495
group_118		hypothetical protein	386	386	495	495	495
tpx	tpx	thiol peroxidase	386	386	495	495	495
group_117		isoprenylcysteine carboxyl methyltransferase	386	386	495	495	495
group_116		hypothetical protein	386	387	282	615	613.372
group_115		lipoate-protein ligase A family protein	386	387	264	831	828.907
tag_1~~~tag~~~tag_2	tag_1;tag;tag_2	DNA-3-methyladenine glycosylase I	386	390	150	561	554.483
saeS_1~~~saeS_2~~~saeS	saeS_1;saeS_2;saeS	integral membrane sensor signal transduction histidine kinase	386	388	438	1056	1050.4
group_112		hypothetical protein	386	386	267	327	326.844
group_111		urease accessory protein UreD	386	386	267	837	835.523
group_110		oxidoreductase aldo/keto reductase family	386	386	801	840	839.899
group_108		maltose/maltodextrin ABC superfamily ATP binding cassette transporter binding protein	386	388	204	1272	1264.97
group_107		UTRA domain transcriptional regulator	386	389	171	714	708.039
ltrA_1~~~ltrA_2~~~ltrA	ltrA_1;ltrA_2;ltrA	low temperature requirement protein A	386	388	183	1134	1127.91
phoH	phoH	phosphate starvation-inducible ATPase	386	386	702	948	947.363
carB	carB	putative carbamoyl-phosphate synthase pyrimidine-specific large chain	386	386	3174	3174	3174
group_105		hypothetical protein	386	386	318	510	491.215
ispE_1~~~ispE_2~~~ispE	ispE_1;ispE_2;ispE	4-diphosphocytidyl-2-C-methyl-D-erythritol kinase	386	388	231	849	843.982
hutH_1~~~hutH_2~~~hutH	hutH_1;hutH_2;hutH	histidine ammonia-lyase	386	387	528	1515	1509.34
group_104		oxidoreductase aldo/keto reductase	386	398	147	849	819.151
group_103		calcineurin-like phosphoesterase	386	388	150	810	804.649
group_102		hypothetical protein	386	386	498	498	498
gpxA2	gpxA2	putative glutathione peroxidase	386	386	498	498	498
group_101		transporter monovalent cation:proton antiporter-2 (CPA2) family protein;monovalent cation antiporter-2	386	387	249	1845	1835.74
group_98		superfamily II DNA/RNA helicase ComFA	386	387	441	1083	1075.22
tagX	tagX	teichoic acid biosynthesis protein X	386	386	1005	1062	1061.71
group_97		APC family amino acid-polyamine-organocation transporter	386	387	192	1380	1373.53
group_96		hypothetical protein	386	386	273	411	409.663
group_95		MutT/Nudix hydrolase family protein	386	386	270	609	608.122
gltX	gltX	putative glutamyl-tRNA synthetase	386	386	1455	1455	1455
purB_2~~~purB_1~~~purB	purB_2;purB_1;purB	adenylosuccinate lyase	386	387	162	1296	1290.49
ureB_1~~~ureB_2~~~ureB	ureB_1;ureB_2;ureB	urease subunit beta;urease subunit beta UreB	386	387	201	411	410.039
group_93		hypothetical protein	386	387	270	663	661.279
group_92		hypothetical protein	386	387	345	1527	1523.15
rpoB	rpoB	DNA-directed RNA polymerase subunit beta	386	386	3558	3558	3558
group_91		short chain dehydrogenase	386	388	135	759	751.601
group_90		aldo/keto oxidoreductase	386	387	99	930	906.822
addA	addA	ATP-dependent nuclease subunit A	386	386	3654	3654	3654
hemE_2~~~hemE_1~~~hemE	hemE_2;hemE_1;hemE	uroporphyrinogen decarboxylase	386	388	372	1044	1038.4
oppB_1~~~oppB_2~~~oppB	oppB_1;oppB_2;oppB	oligopeptide ABC superfamily ATP binding cassette transporter membrane protein	386	387	348	927	924.318
bsaA	bsaA	putative glutathione peroxidase	386	386	420	477	476.852
group_86		general stress protein	386	386	501	501	501
group_85		hypothetical protein	386	387	180	2937	2929.15
folE	folE	NADPH-dependent 7-cyano-7-deazaguanine reductase	386	386	501	501	501
group_84		D-isomer specific 2-hydroxyacid dehydrogenase family protein	386	386	900	960	959.378
ftn	ftn	ferritin	386	386	501	501	501
crr	crr	phosphotransferase system glucose-specific IIA component	386	386	501	501	501
rplX	rplX	50S ribosomal protein L24	386	386	318	318	318
uspA_2	uspA_2	universal stress protein	386	386	501	501	501
bioW_1~~~bioW_2~~~bioW	bioW_1;bioW_2;bioW	6-carboxyhexanoate--CoA ligase	386	387	261	693	691.14
rpsE	rpsE	30S ribosomal protein S5	386	386	501	501	501
hlgA_2~~~hlgA_1~~~hlgA	hlgA_2;hlgA_1;hlgA	gamma-hemolysin component A precursor HlgA	386	388	93	966	960.35
hlgC_1~~~hlgC_2~~~hlgC	hlgC_1;hlgC_2;hlgC	gamma-hemolysin component C precursor HlgC	386	390	156	957	943.054
gluP_1~~~gluP_2~~~gluP	gluP_1;gluP_2;gluP	peptidase rhomboid family protein	386	387	138	1464	1460.1
group_81		5-formyltetrahydrofolate cyclo-ligase	386	387	294	594	591.124
group_80		putative methyltransferase	386	394	234	717	702.32
group_79		deoxyribonuclease	386	387	279	636	632.442
group_78		iron (Fe3+) ABC superfamily ATP binding cassette transporter binding protein	386	388	423	888	883.059
glnA_2~~~glnA_1~~~glnA	glnA_2;glnA_1;glnA	glutamine synthetase type I	386	387	342	1341	1337.49
group_76		radical SAM domain-containing protein	386	388	180	1347	1337.88
rsmE_1~~~rsmE_2~~~rsmE	rsmE_1;rsmE_2;rsmE	16S ribosomal RNA methyltransferase RsmE	386	387	321	753	750.451
group_74		amino acid carrier protein	386	386	1461	1461	1461
group_72		C4-dicarboxylate anaerobic carrier	386	387	426	1557	1552.8
group_71		pyridine nucleotide-disulfide oxidoreductase	386	386	516	1035	1033.66
group_68		NADH pyrophosphatase	386	386	219	396	395.541
putA	putA	proline dehydrogenase	386	386	462	1002	999.707
group_66		hypothetical protein	386	388	129	1440	1430.61
lgt	lgt	prolipoprotein diacylglyceryl transferase	386	386	627	852	850.508
glpT	glpT;	putative glycerol-3-phosphate transporter;glycerol-3-phosphate transporter	386	390	537	1359	1344.66
group_64		Trypsin-like serine protease	386	388	282	2310	2297.91
rimM	rimM	16S rRNA processing protein RimM	386	386	504	504	504
ssb	ssb	ssDNA-binding protein	386	386	504	504	504
bioD_2~~~bioD~~~bioD_1	bioD_2;bioD;bioD_1	putative dethiobiotin synthetase	386	389	171	687	679.65
group_63		NIF3 (NGG1p interacting factor 3)	386	387	501	1101	1098.1
acuC_1~~~acuC_2~~~acuC	acuC_1;acuC_2;acuC	histone deacetylase family protein	386	387	273	1170	1166.88
acsA_2~~~acsA_1~~~acsA	acsA_2;acsA_1;acsA	acetyl-coenzyme A synthetase	386	392	336	1707	1680.23
gltB_1~~~gltB_2~~~gltB	gltB_1;gltB_2;gltB	glutamate synthase (NADPH) large subunit	386	418	222	4500	4153.46
thyA_2~~~thyA_1~~~thyA	thyA_2;thyA_1;thyA	thymidylate synthase	386	387	348	957	954.078
telA_2~~~telA_1~~~telA	telA_2;telA_1;telA	toxic anion resistance protein TelA	386	390	195	1137	1125.27
vraB	vraB	acetyl-CoA C-acetyltransferase VraB	386	386	1110	1140	1139.84
norD~~~norD_1~~~norD_2	norD;norD_1;norD_2	nitric oxide reductase activation protein NorD	386	387	291	1890	1883.3
rpsL	rpsL	30S ribosomal protein S12	386	386	414	414	414
pabB	pabB	anthranilate synthase	386	386	795	1152	1151.08
group_56		hypothetical protein	386	386	507	507	507
cap5L_2~~~cap5L~~~cap5L_1	cap5L_2;cap5L;cap5L_1	capsular polysaccharide synthesis enzyme Cap5L	386	387	264	1206	1200.43
drm_1~~~drm_2~~~drm	drm_1;drm_2;drm	putative phosphopentomutase	386	387	510	1179	1175.86
group_54		Activator of Hsp90 ATPase 1 family protein	386	386	507	507	507
group_52		SCP/PR1-like extracellular protein	386	386	1038	1038	1038
sufS_2~~~sufS_1~~~sufS	sufS_2;sufS_1;sufS	cysteine desulfurase SufS subfamily	386	387	612	1242	1238.8
group_49		NADH:flavin oxidoreductase / NADH oxidase family protein	386	387	441	1215	1195.37
codY_1~~~codY~~~codY_2	codY_1;codY;codY_2	GTP-sensing transcriptional pleiotropic repressor CodY	386	388	135	774	769.678
rpsB_1~~~rpsB_2~~~rpsB	rpsB_1;rpsB_2;rpsB	30S ribosomal protein S2	386	387	291	777	774.341
hslU	hslU	putative ATP-dependent protease ATP-binding subunit	386	386	429	1404	1401.47
group_47		hypothetical protein	386	387	195	525	523.651
gudB_1~~~gudB_2~~~gudB	gudB_1;gudB_2;gudB	putative NAD-specific glutamate dehydrogenase	386	387	240	1245	1241.92
group_46		hypothetical protein;flavin oxidoreductase	386	388	111	1149	1142.83
group_45		Putative phosphoesterase	386	386	510	510	510
group_44		peptide methionine sulfoxide reductase	386	386	510	510	510
ampS_1~~~ampS_2~~~ampS	ampS_1;ampS_2;ampS	peptidase M29 aminopeptidase II	386	388	438	1248	1241.37
group_43		putative Fe-S oxidoreductase	386	386	1146	1152	1150.77
tyrA_1~~~tyrA_2~~~tyrA	tyrA_1;tyrA_2;tyrA	prephenate dehydrogenase	386	388	288	1092	1086.24
trpE_1~~~trpE~~~trpE_2	trpE_1;trpE;trpE_2	putative anthranilate synthase component I	386	388	375	1407	1398.59
group_42		M42 glutamyl aminopeptidase	386	387	354	1092	1029.35
smc_3~~~smc_2~~~smc	smc_3;smc_2;smc	SMC superfamily ATP-binding chromosome segregation protein	386	387	1167	3567	3557.78
group_40		phosphotransferase family protein	386	388	249	792	787.879
murA_2~~~murA_1~~~murA	murA_2;murA_1;murA	putative UDP-N-acetylglucosamine 1-carboxyvinyltransferase	386	388	480	1266	1258.89
agrA_2~~~agrA~~~agrA_1	agrA_2;agrA;agrA_1	autoinducer sensor protein response regulator protein	386	389	237	789	719.343
group_36		fructokinase	386	400	114	960	927.803
group_35		winged helix family two component transcriptional regulator	386	387	318	666	664.302
pdp_2~~~pdp~~~pdp_1	;pdp_2;pdp;pdp_1	hypothetical protein;putative pyrimidine-nucleoside phosphorylase	386	389	123	1302	1290.22
pckA	pckA	phosphoenolpyruvate carboxykinase	386	386	975	1593	1591.4
ldcC	ldcC	arginine/lysine/ornithine decarboxylase	386	386	1338	1338	1338
group_33		putative hydrolase/acyltransferase	386	387	306	831	828.868
group_32		FeoB family ferrous iron (Fe2+) uptake protein	386	386	807	1356	1354.58
group_31		hypothetical protein	386	387	510	1371	1367.44
tcaA_1~~~tcaA~~~tcaA_2	tcaA_1;tcaA;tcaA_2	teicoplanin resistance associated membrane protein TcaA protein	386	387	165	1383	1377.16
paaJ	paaJ	acetyl-CoA acetyltransferase	386	386	768	1182	1179.85
pfpI	pfpI	intracellular protease	386	386	516	516	516
group_16		toxin regulatory protein	386	389	207	1062	1053.25
group_3003		penicillin V acylase	385	385	513	993	988.177
nrdG	nrdG	anaerobic ribonucleoside-triphosphate reductase activating protein	385	385	537	537	537
group_2966		staphylococcal thermonuclease precursor	385	387	126	687	683.736
group_2941		tetrapyrrole (corrin/porphyrin) methylase	385	386	255	840	837.855
pulG	pulG	Type II secretory pathway pseudopilin PulG	385	385	261	435	434.548
group_2905		putative NAD dependent epimerase	385	386	165	666	664.313
group_2904		transcriptional regulator-like protein	385	385	564	564	564
group_2899		putative lysine decarboxylase	385	385	567	567	567
group_2885		DEAD/H helicase / Type III restriction enzyme res subunit	385	388	183	2862	2813.02
engB	engB	ribosome biogenesis GTP-binding protein YsxC	385	385	591	591	591
ribD_1~~~ribD~~~ribD_2	ribD_1;ribD;ribD_2	bifunctional pyrimidine reductase / riboflavin biosynthesis protein	385	386	432	1044	1041.26
group_2771		hypothetical protein	385	385	270	270	270
group_2756		hypothetical protein	385	385	93	93	93
group_2753		putative acetyltransferase	385	385	414	444	443.922
group_2700		putative permease	385	385	189	1086	1083.67
panE~~~panE_1	panE;panE_1	putative ketopantoate reductase	385	385	861	861	861
group_2660		Glyoxalase/bleomycin resistance protein/dioxygenase	385	385	378	429	378.132
mgtE_1~~~mgtE_2~~~mgtE	mgtE_1;mgtE_2;mgtE	MgtE family magnesium (Mg2+)/cobalt (Co2+) transporter-E	385	386	165	1386	1381.87
[truncated: 2,909 more rows]
