# Supplementary material for: Genome Evolution of Invasive Methicillin-Resistant Staphylococcus aureus in the Americas
Source: Microbiol Spectr. 2022 May 31;10(3):e00201-22. doi: 10.1128/spectrum.00201-22 (PMC9241880; doi:10.1128/spectrum.00201-22)
Supplement: Supplemental file 4 — Supplemental material. Download spectrum.00201-22-s0004.xlsx, XLSX file, 0.1 MB [file spectrum.00201-22-s0004.xlsx]

## Sheet: Table S3
Table S3. Distribution of virulence genes identified using ABRricate and VFDB
isolates	adsA	aur	cap8A	cap8B	cap8C	cap8D	cap8E	cap8F	cap8G	cap8H	cap8I	cap8J	cap8K	cap8L	cap8M	cap8N	cap8O	cap8P	chp	clfA	clfB	cna	coa	ebp	esaA	esaB	esaD	esaE	esaG1	esaG2	esaG3	esaG4	esaG5	esaG6	esaG7	esaG8	esaG9	essA	essB	essC	esxA	esxB	esxC	esxD	eta	fnbA	fnbB	geh	hlb
12sab	1	1	1	1	1	1	1	1	1	0	0	0	0	1	1	1	1	1	1	0	0	0	0	1	1	1	1	1	0	0	0	0	1	0	0	0	1	1	1	1	1	1	1	1	0	0	0	1	0
141sab	1	1	1	1	1	1	1	1	1	0	0	0	0	1	1	1	1	1	1	0	0	0	0	1	1	1	1	1	0	0	0	0	1	0	0	0	1	1	1	1	1	1	1	1	0	1	0	1	0
142sab	1	1	1	1	1	1	1	1	1	0	0	0	0	1	1	1	1	1	1	0	0	0	0	1	1	1	1	1	0	0	0	0	1	0	0	0	1	1	1	1	1	1	1	1	0	0	0	1	0
146sab	1	1	1	1	1	1	1	1	1	0	0	0	0	1	1	1	1	1	1	1	0	0	0	1	1	1	1	1	0	0	0	0	0	0	0	0	0	1	1	1	1	1	1	1	0	0	0	1	0
14sab	1	1	1	1	1	1	1	1	1	0	0	0	0	1	1	1	1	1	1	0	0	0	0	1	1	1	1	1	0	0	0	0	1	0	0	0	1	1	1	1	1	1	1	1	0	0	0	1	0
152sab	1	1	1	1	1	1	1	1	1	0	0	0	0	1	1	1	1	1	1	1	0	0	0	1	1	1	1	1	0	0	0	0	0	0	0	0	0	1	1	1	1	1	1	1	0	0	0	1	1
153sab	1	1	1	1	1	1	1	1	1	0	0	0	0	1	1	1	1	1	1	0	0	0	0	1	1	1	1	1	0	0	0	0	0	0	0	0	0	1	1	1	1	1	1	1	0	0	0	1	0
156sab	1	1	1	1	1	1	1	1	1	0	0	0	0	1	1	1	1	1	1	0	0	0	0	1	1	1	1	1	0	0	0	0	0	0	0	0	0	1	1	1	1	1	1	1	0	0	0	1	0
159sab	1	1	1	1	1	1	1	1	1	0	0	0	0	1	1	1	1	1	1	1	0	0	0	1	1	1	1	1	0	0	0	0	0	0	0	0	0	1	1	1	1	1	1	1	0	0	0	1	0
15sab	1	1	1	1	1	1	1	1	1	0	0	0	0	1	1	1	1	1	1	0	0	0	0	1	1	1	1	1	0	0	0	0	0	0	0	0	1	1	1	1	1	1	1	1	0	0	0	1	0
160sab	1	1	1	1	1	1	1	1	1	0	0	0	0	1	1	1	1	1	1	0	0	0	0	1	1	1	1	1	0	0	0	0	1	0	0	0	1	1	1	1	1	1	1	1	0	0	0	1	0
161sab	1	1	1	1	1	1	1	1	1	0	0	0	0	1	1	1	1	1	1	1	0	0	0	1	1	1	1	1	0	0	0	0	0	0	0	0	0	1	1	1	1	1	1	1	0	0	0	1	0
179sab	1	1	1	1	1	1	1	1	1	0	0	0	0	1	1	1	1	1	1	1	0	0	0	1	1	1	1	1	0	0	0	0	0	0	0	0	0	1	1	1	1	1	1	1	0	0	0	1	0
180sab	1	1	1	1	1	1	1	1	1	0	0	0	0	1	1	1	1	1	1	1	0	0	0	1	1	1	1	1	0	0	0	0	0	0	0	0	0	1	1	1	1	1	1	1	0	0	0	1	0
188sab	1	1	1	1	1	1	1	1	1	0	0	0	0	1	1	1	1	1	1	1	0	0	0	1	1	1	1	1	0	0	0	0	0	0	0	0	0	1	1	1	1	1	1	1	0	0	0	1	0
189sab	1	1	1	1	1	1	1	1	1	0	0	0	0	1	1	1	1	1	1	1	0	0	0	1	1	1	1	1	0	0	0	0	0	0	0	0	0	1	1	1	1	1	1	1	0	0	0	1	0
190sab	1	1	1	1	1	1	1	1	1	0	0	0	0	1	1	1	1	1	1	1	0	0	0	1	1	1	1	1	0	0	0	0	0	0	0	0	0	1	1	1	1	1	1	1	0	0	0	1	0
192sab	1	1	1	1	1	1	1	1	1	0	0	0	0	1	1	1	1	1	1	0	0	0	0	1	1	1	1	1	0	0	0	0	1	0	0	0	0	1	1	1	1	1	1	1	0	1	0	1	0
193sab	1	1	1	1	1	1	1	1	1	0	0	0	0	1	1	1	1	1	1	1	0	0	0	1	1	1	1	1	0	0	0	0	0	0	0	0	0	1	1	1	1	1	1	1	0	0	0	1	0
195sab	1	1	1	1	0	1	1	1	1	0	0	0	0	1	1	1	1	1	1	1	0	0	0	1	1	1	1	1	0	0	0	0	0	0	0	0	0	1	1	1	1	1	1	1	0	0	0	1	0
199sab	1	1	1	1	1	1	1	1	1	0	0	0	0	1	1	1	1	1	1	1	0	0	0	1	1	1	1	1	0	0	0	0	0	0	0	0	0	1	1	1	1	1	1	1	0	0	0	1	0
200sab	1	1	1	1	1	1	1	1	1	0	0	0	0	1	1	1	1	1	1	1	0	0	0	1	1	1	1	1	0	0	0	0	0	0	0	0	0	1	1	1	1	1	1	1	0	0	0	1	0
201sab	1	1	1	1	1	1	1	1	1	0	0	0	0	1	1	1	1	1	1	0	0	0	0	1	1	1	1	1	0	0	0	0	1	0	0	0	1	1	1	1	1	1	1	1	0	0	0	1	0
209sab	1	1	1	1	1	1	1	1	1	0	0	0	0	1	1	1	1	1	1	0	0	0	0	1	1	1	1	1	0	0	0	0	1	0	0	0	1	1	1	1	1	1	1	1	0	0	0	1	0
211sab	1	1	1	1	1	1	1	1	1	0	0	0	0	1	1	1	1	1	1	0	0	0	0	1	1	1	1	1	0	0	0	0	1	0	0	0	0	1	1	1	1	1	1	1	0	0	0	1	0
212sab	1	1	1	1	1	1	1	1	1	0	0	0	0	1	1	1	1	1	1	1	0	0	0	1	1	1	1	1	0	0	0	0	0	0	0	0	0	1	1	1	1	1	1	1	0	0	0	1	0
217sab	1	1	1	1	1	1	1	1	1	0	0	0	0	1	1	1	1	1	1	1	0	0	0	1	1	1	1	1	0	0	0	0	0	0	0	0	0	1	1	1	1	1	1	1	0	0	0	1	0
221sab	1	1	1	1	1	1	1	1	1	0	0	0	0	1	1	1	1	1	1	1	0	0	0	1	1	1	1	1	0	0	0	0	0	0	0	0	0	1	1	1	1	1	1	1	0	0	0	1	0
224sab	1	1	1	1	1	1	1	1	1	0	0	0	0	1	1	1	1	1	1	1	0	0	0	1	1	1	1	1	0	0	0	0	0	0	0	0	0	1	1	1	1	1	1	1	0	0	0	1	0
226sab	1	1	1	1	1	1	1	1	1	0	0	0	0	1	1	1	1	1	1	0	0	0	0	1	1	1	1	1	0	0	0	0	1	0	0	0	1	1	1	1	1	1	1	1	0	0	0	1	0
228sab	1	1	1	1	1	1	1	1	1	0	0	0	0	1	1	1	1	1	1	0	0	0	0	1	1	1	1	1	0	0	0	0	1	0	0	0	0	1	1	1	1	1	1	1	0	0	0	1	0
229sab	1	1	1	1	1	1	1	1	1	0	0	0	0	1	1	1	1	1	1	1	0	0	0	1	1	1	1	1	0	0	0	0	0	0	0	0	0	1	1	1	1	1	1	1	0	0	0	1	0
231sab	1	1	1	1	1	1	1	1	1	0	0	0	0	1	1	1	1	1	1	1	0	0	0	1	1	1	1	1	0	0	0	0	0	0	0	0	0	1	1	1	1	1	1	1	0	0	0	1	0
235sab	1	1	1	1	1	1	1	1	1	0	0	0	0	1	1	1	1	1	1	1	0	0	0	1	1	1	1	1	0	0	0	0	0	0	0	0	0	1	1	1	1	1	1	1	0	0	0	1	0
242sab	1	1	1	1	1	1	1	1	1	0	0	0	0	1	1	1	1	1	1	0	0	0	0	1	1	1	1	1	0	0	0	0	1	0	0	0	1	1	1	1	1	1	1	1	0	0	0	1	0
247sab	1	1	1	1	1	1	1	1	1	0	0	0	0	1	1	1	1	1	1	0	0	0	0	1	1	1	1	1	0	0	0	0	1	0	0	0	0	1	1	1	1	1	1	1	0	0	0	1	0
249sab	1	1	1	1	1	1	1	1	1	0	0	0	0	1	1	1	1	1	1	0	0	0	0	1	1	1	1	1	0	0	0	0	1	0	0	0	0	1	1	1	1	1	1	1	0	0	0	1	1
24sab	1	1	1	1	1	1	1	1	1	0	0	0	0	1	1	1	1	1	1	0	0	0	0	1	1	1	1	1	0	0	0	0	1	0	0	0	1	1	1	1	1	1	1	1	0	0	0	1	0
255sab	1	1	1	1	1	1	1	1	1	0	0	0	0	1	1	1	1	1	1	0	0	0	0	1	1	1	1	1	0	0	0	0	1	0	0	0	1	1	1	1	1	1	1	1	0	0	0	1	0
258sab	1	1	1	1	1	1	1	1	1	0	0	0	0	1	1	1	1	1	1	0	0	0	0	1	1	1	1	1	0	0	0	0	0	0	0	0	1	1	1	1	1	1	1	1	0	0	0	1	0
25sab	1	1	1	1	1	1	1	1	1	0	0	0	0	1	1	1	1	1	1	1	0	0	0	1	1	1	1	1	0	0	0	0	0	0	0	0	0	1	1	1	1	1	1	1	0	0	0	1	0
260sab	1	1	1	1	1	1	1	1	1	0	0	0	0	1	1	1	1	1	1	0	0	0	0	1	1	1	1	1	0	0	0	0	1	0	0	0	1	1	1	1	1	1	1	1	0	0	0	1	0
262sab	1	1	1	1	1	1	1	1	1	0	0	0	0	1	1	1	1	1	1	1	0	0	0	1	1	1	1	1	0	0	0	0	0	0	0	0	0	1	1	1	1	1	1	1	0	0	0	1	0
26sab	1	1	1	1	1	1	1	1	1	0	0	0	0	1	1	1	1	1	0	0	0	0	0	1	1	1	1	1	0	0	0	0	0	0	0	0	0	1	1	1	1	1	1	1	0	0	0	1	0
279sab	1	1	1	1	1	1	1	1	1	0	0	0	0	1	1	1	1	1	1	1	0	0	0	1	1	1	1	1	0	0	0	0	1	0	0	0	0	1	1	1	1	1	1	1	0	0	0	0	0
280sab	1	1	1	1	1	1	1	1	1	0	0	0	0	1	1	1	1	1	1	1	0	0	0	1	1	1	1	1	0	0	0	0	0	0	0	0	0	1	1	1	1	1	1	1	0	0	0	1	0
285sab	1	1	1	1	1	1	1	1	1	0	0	0	0	1	1	1	1	1	1	1	0	0	0	1	1	1	1	1	0	0	0	0	0	0	0	0	0	1	1	1	1	1	1	1	0	0	0	1	0
288sab	1	1	1	1	1	1	1	1	1	0	0	0	0	1	1	1	1	1	1	0	0	0	0	1	1	1	1	1	0	0	0	0	1	0	0	0	1	1	1	1	1	1	1	1	0	0	0	1	0
289sab	1	1	1	1	1	1	1	1	1	0	0	0	0	1	1	1	1	1	1	0	0	0	0	1	1	1	1	1	0	0	0	0	1	0	0	0	1	1	1	1	1	1	1	1	0	0	0	1	0
300sab	1	1	1	1	1	1	1	1	1	0	0	0	0	1	1	1	1	1	1	0	0	0	0	1	1	1	1	1	0	0	0	0	1	0	0	0	1	1	1	1	1	1	1	1	0	0	0	1	0
302sab	1	1	1	1	1	1	1	1	1	0	0	0	0	1	1	1	1	1	1	1	0	0	0	1	1	1	1	1	0	0	0	0	0	0	0	0	0	1	1	1	1	1	1	1	0	0	0	1	0
303sab	1	1	1	1	1	1	1	1	1	0	0	0	0	1	1	1	1	1	1	0	0	0	0	1	1	1	1	1	0	0	0	0	1	0	0	0	1	1	1	1	1	1	1	1	0	0	0	1	0
316sab	1	1	1	1	1	1	1	1	1	0	0	0	0	1	1	1	1	1	1	1	0	0	0	1	1	1	1	1	0	0	0	0	0	0	0	0	0	1	1	1	1	1	1	1	0	0	0	1	0
318sab	1	1	1	1	1	1	1	1	1	0	0	0	0	1	1	1	1	1	0	1	0	0	0	1	1	1	1	1	0	0	0	0	0	0	0	0	0	1	1	1	1	1	1	1	0	0	0	1	1
31sab	1	1	1	1	1	1	1	1	1	0	0	0	0	1	1	1	1	1	1	1	0	0	0	1	1	1	1	1	0	0	0	0	0	0	0	0	0	1	1	1	1	1	1	1	0	0	0	1	0
322sab	1	1	1	1	1	1	1	1	1	0	0	0	0	1	1	1	1	1	1	0	0	0	0	1	1	1	1	1	0	0	0	0	1	0	0	0	1	1	1	1	1	1	1	1	0	0	0	1	0
325sab	1	1	1	1	1	1	1	1	1	0	0	0	0	1	1	1	1	1	1	1	0	0	0	1	1	1	1	1	0	0	0	0	0	0	0	0	0	1	1	1	1	1	1	1	0	0	0	1	0
327sab	1	1	1	1	1	1	1	1	1	0	0	0	0	1	1	1	1	1	1	1	0	0	0	1	1	1	1	1	0	0	0	0	0	0	0	0	0	1	1	1	1	1	1	1	0	0	0	1	0
328sab	1	1	1	1	1	1	1	1	1	0	0	0	0	1	1	1	1	1	1	0	0	0	0	1	1	1	1	1	0	0	0	0	1	0	0	0	1	1	1	1	1	1	1	1	0	0	0	1	0
334sab	1	1	1	1	1	1	1	1	1	0	0	0	0	1	1	1	1	1	1	0	0	0	0	1	1	1	1	1	0	0	0	0	1	0	0	0	1	1	1	1	1	1	1	1	0	0	0	1	0
341sab	1	1	1	1	1	1	1	1	1	0	0	0	0	1	1	1	1	1	1	0	0	0	0	1	1	1	1	1	0	0	0	0	1	0	0	0	1	1	1	1	1	1	1	1	0	0	0	1	0
342sab	1	1	1	1	1	1	1	1	1	0	0	0	0	1	1	1	1	1	1	0	0	0	0	1	1	1	1	1	0	0	0	0	0	0	0	0	0	1	1	1	1	1	1	1	0	0	0	1	0
344sab	1	1	1	1	1	1	1	1	1	0	0	0	0	1	1	1	1	1	1	0	0	0	0	1	1	1	1	1	0	0	0	0	1	0	0	0	1	1	1	1	1	1	1	1	0	0	0	1	0
349sab	1	1	1	1	1	1	1	1	1	0	0	0	0	1	1	1	1	1	1	0	0	0	0	1	1	1	1	1	0	0	0	0	1	0	0	0	0	1	1	1	1	1	1	1	0	0	0	1	0
350sab	1	1	1	1	1	1	1	1	1	0	0	0	0	1	1	1	1	1	1	0	0	0	0	1	1	1	1	1	0	0	0	0	0	0	0	0	1	1	1	1	1	1	1	1	0	0	0	1	0
351sab	1	1	1	1	1	1	1	1	1	0	0	0	0	1	1	1	1	1	1	0	0	0	0	1	1	1	1	1	0	0	0	0	0	0	0	0	1	1	1	1	1	1	1	1	0	0	0	1	0
355sab	1	1	1	1	1	1	1	1	1	0	0	0	0	1	1	1	1	1	1	1	0	0	0	1	1	1	1	1	0	0	0	0	0	0	0	0	0	1	1	1	1	1	1	1	0	0	0	1	0
356sab	1	1	1	1	1	1	1	1	1	0	0	0	0	1	1	1	1	1	1	1	0	0	0	1	1	1	1	1	0	0	0	0	0	0	0	0	0	1	1	1	1	1	1	1	0	0	0	1	0
358sab	1	1	1	1	1	1	1	1	1	0	0	0	0	1	1	1	1	1	1	0	0	0	0	1	1	1	1	1	0	0	0	0	0	0	0	0	0	1	1	1	1	1	1	1	0	0	0	1	0
369sab	1	1	1	1	1	1	1	1	1	0	0	0	0	1	1	1	1	1	1	1	0	0	0	1	1	1	1	1	0	0	0	0	0	0	0	0	0	1	1	1	1	1	1	1	0	0	0	1	0
370sab	1	1	1	1	1	1	1	1	1	0	0	0	0	1	1	1	1	1	1	0	0	0	0	1	1	1	1	1	0	0	0	0	1	0	0	0	1	1	1	1	1	1	1	1	0	0	0	1	0
371sab	1	1	1	1	1	1	1	1	1	0	0	0	0	1	1	1	1	1	0	0	0	0	0	1	1	1	1	1	0	0	0	0	1	0	0	0	1	1	1	1	1	1	1	1	0	0	0	1	1
374sab	1	1	1	1	1	1	1	1	1	0	0	0	0	1	1	1	1	1	1	1	0	0	0	1	1	1	1	1	0	0	0	0	0	0	0	0	0	1	1	1	1	1	1	1	0	0	0	1	0
381sab	1	1	1	1	1	1	1	1	1	0	0	0	0	1	1	1	1	1	1	1	0	0	0	1	1	1	1	1	0	0	0	0	0	0	0	0	0	1	1	1	1	1	1	1	0	0	0	1	0
382sab	1	1	1	1	1	1	1	1	1	0	0	0	0	1	1	1	1	1	1	0	0	0	0	1	1	1	1	1	0	0	0	0	1	0	0	0	1	1	1	1	1	1	1	1	0	0	0	1	0
386sab	1	1	1	1	1	1	1	1	1	0	0	0	0	1	1	1	1	1	1	1	0	0	0	1	1	1	1	1	0	0	0	0	0	0	0	0	0	1	1	1	1	1	1	1	0	0	0	1	0
393sab	1	1	1	1	1	1	1	1	1	0	0	0	0	1	1	1	1	1	1	0	0	0	0	1	1	1	1	1	0	0	0	0	1	0	0	0	1	1	1	1	1	1	1	1	0	0	0	0	0
395sab	1	1	1	1	1	1	1	1	1	0	0	0	0	1	1	1	1	1	1	1	0	0	0	1	1	1	1	1	0	0	0	0	0	0	0	0	0	1	1	1	1	1	1	1	0	0	0	1	0
3sab	1	1	1	1	1	1	1	1	1	0	0	0	0	1	1	1	1	1	1	1	0	0	0	1	1	1	1	1	0	0	0	0	0	0	0	0	0	1	1	1	1	1	1	1	0	0	0	1	0
400sab	1	1	1	1	1	1	1	1	1	0	0	0	0	1	1	1	1	1	0	0	0	0	0	1	1	1	1	1	0	0	0	0	1	0	0	0	1	1	1	1	1	1	1	1	0	0	0	1	1
406sab	1	1	1	1	1	1	1	1	1	1	1	1	1	1	1	1	1	1	0	1	1	0	1	1	1	1	1	1	1	1	1	1	1	1	1	1	1	1	1	1	1	1	1	1	0	1	1	1	0
410sab	1	1	1	1	1	1	1	1	1	0	0	0	0	1	1	1	1	1	1	1	0	0	0	1	1	1	1	1	0	0	0	0	0	0	0	0	0	1	1	1	1	1	1	1	0	0	0	1	0
411sab	1	1	1	1	1	1	1	1	1	0	0	0	0	1	1	1	1	1	1	0	0	0	0	1	1	1	1	1	0	0	0	0	1	0	0	0	1	1	1	1	1	1	1	1	0	0	0	1	0
412sab	1	1	1	1	1	1	1	1	1	0	0	0	0	1	1	1	1	1	1	0	0	0	0	1	1	1	1	1	0	0	0	0	0	0	0	0	1	1	1	1	1	1	1	1	0	0	0	1	0
413sab	1	1	1	1	1	1	1	1	1	0	0	0	0	1	1	1	1	1	1	1	0	0	0	1	0	1	1	1	0	0	0	0	0	0	0	0	0	1	1	1	1	1	1	1	0	0	0	1	0
416sab	1	1	1	1	1	1	1	1	1	0	0	0	0	1	1	1	1	1	1	1	0	0	0	1	1	1	1	1	0	0	0	0	0	0	0	0	0	1	1	1	1	1	1	1	0	0	0	1	0
418sab	1	1	1	1	1	1	1	1	1	0	0	0	0	1	1	1	1	1	1	0	0	0	0	1	1	1	1	1	0	0	1	0	0	0	0	0	0	1	1	1	1	1	1	1	0	0	0	1	0
421sab	1	1	1	1	1	1	1	1	1	0	0	0	0	1	1	1	1	1	1	0	0	0	0	1	1	1	1	1	0	0	0	0	1	0	0	0	1	1	1	1	1	1	1	1	0	0	0	1	0
425sab	1	1	1	1	1	1	1	1	1	0	0	0	0	1	1	1	1	1	1	0	0	0	0	1	1	1	1	1	0	0	0	0	1	0	0	0	1	1	1	1	1	1	1	1	0	1	0	1	0
446sab	1	1	1	1	1	1	1	1	1	0	0	0	0	1	1	1	1	1	1	0	0	0	0	1	1	1	1	1	0	0	0	0	1	0	0	0	1	1	1	1	1	1	1	1	0	0	0	1	0
451sab	1	1	1	1	1	1	1	1	1	0	0	0	0	1	1	1	1	1	1	0	0	0	0	1	1	1	1	1	0	0	0	0	0	0	0	0	0	1	1	1	1	1	1	1	0	0	0	1	0
454sab	1	1	1	1	1	1	1	1	1	0	0	0	0	1	1	1	1	1	1	1	0	0	0	1	1	1	1	1	0	0	0	0	0	0	0	0	0	1	1	1	1	1	1	1	0	0	0	1	0
463sab	1	1	1	1	1	1	1	1	1	0	0	0	0	1	1	1	1	1	1	0	0	0	0	1	1	1	1	1	0	0	0	0	1	0	0	0	0	1	1	1	1	1	1	1	0	0	0	1	0
472sab	1	1	1	1	1	1	1	1	1	0	0	0	0	1	1	1	1	1	1	1	0	0	0	1	1	1	1	1	0	0	0	0	0	0	0	0	0	1	1	1	1	1	1	1	0	0	0	1	0
478sab	1	1	1	1	1	1	1	1	1	0	0	0	0	1	1	1	1	1	0	0	0	0	0	1	1	1	1	1	0	0	0	0	1	0	0	0	1	1	1	1	1	1	1	1	0	0	0	1	1
492sab	1	1	1	1	1	1	1	1	1	0	0	0	0	1	1	1	1	1	1	0	0	0	0	1	1	1	1	1	0	0	0	0	1	0	0	0	1	1	1	1	1	1	1	1	0	0	0	1	0
494sab	1	1	1	1	1	1	1	1	1	0	0	0	0	1	1	1	1	1	1	1	0	0	0	1	1	1	1	1	0	0	0	0	0	0	0	0	0	1	1	1	1	1	1	1	0	0	0	1	0
497sab	1	1	1	1	1	1	1	1	1	0	0	0	0	1	1	1	1	1	0	0	0	0	0	1	1	1	1	1	0	0	0	0	1	0	0	0	1	1	1	1	1	1	1	1	0	0	0	1	0
498sab	1	1	1	1	1	1	1	1	1	0	0	0	0	1	1	1	1	1	1	0	0	0	0	1	1	1	1	1	0	0	0	0	1	0	0	0	0	1	1	1	1	1	1	1	0	0	0	1	0
76sab	1	1	1	1	1	1	1	1	1	0	0	0	0	1	1	1	1	1	0	0	0	0	0	1	1	1	1	1	0	0	0	0	1	0	0	0	1	1	1	1	1	1	1	1	0	0	0	1	0
78sab	1	1	1	1	1	1	1	1	1	0	0	0	0	1	1	1	1	1	1	1	0	0	0	1	1	1	1	1	0	0	0	0	0	0	0	0	0	1	1	1	1	1	1	1	0	0	0	1	0
7sab	1	1	1	1	1	1	1	1	1	0	0	0	0	1	1	1	1	1	0	0	0	0	0	1	1	1	1	1	0	0	0	0	1	0	0	0	1	1	1	1	1	1	1	1	0	0	0	1	0
GCA_008932315.1	1	1	1	1	1	1	1	1	1	0	0	0	0	1	1	1	1	1	1	0	0	0	0	1	1	1	1	1	0	0	0	0	1	0	0	0	1	1	1	1	1	1	1	1	0	0	0	1	0
GCA_008934005.1	1	1	1	1	1	1	1	1	1	0	0	0	0	1	1	1	1	1	1	0	0	0	0	1	1	1	1	1	0	0	0	0	1	0	0	0	1	1	1	1	1	1	1	1	0	0	0	1	0
GCA_008934035.1	1	1	1	1	1	1	1	1	1	0	0	0	0	1	1	1	1	1	1	1	0	0	0	1	1	1	1	1	0	0	0	0	0	0	0	0	0	1	1	1	1	1	1	1	0	0	0	1	0
GCA_008934055.1	1	1	1	1	1	1	1	1	1	0	0	0	0	1	1	1	1	1	1	1	0	0	0	1	1	1	1	1	0	0	0	0	0	0	0	0	0	1	1	1	1	1	1	1	0	0	0	1	0
GCA_008934075.1	1	1	1	1	1	1	1	1	1	0	0	0	0	1	1	1	1	1	1	1	0	0	0	1	1	1	1	1	0	0	0	0	0	0	0	0	0	1	1	1	1	1	1	1	0	0	0	1	0
GCA_008934095.1	1	1	1	1	1	1	1	1	1	0	0	0	0	1	1	1	1	1	1	0	0	0	0	1	1	1	1	1	0	0	0	0	1	0	0	0	1	1	1	1	1	1	1	1	0	0	0	1	0
GCA_008934115.1	1	1	1	1	1	1	1	1	1	1	1	1	1	1	1	1	1	1	0	0	0	0	0	1	1	1	1	1	0	0	0	0	0	0	0	0	0	1	1	1	1	1	1	1	0	0	0	1	0
GCA_008934155.1	1	1	1	1	1	1	1	1	1	0	0	0	0	1	1	1	1	1	0	1	0	0	0	1	1	1	1	1	0	0	0	0	0	0	0	0	0	1	1	1	1	1	1	1	0	0	0	0	1
GCA_008934175.1	1	1	1	1	1	1	1	1	1	0	0	0	0	1	1	1	1	1	1	0	0	0	0	1	1	1	1	1	0	0	0	0	1	0	0	0	0	1	1	1	1	1	1	1	0	0	0	0	0
GCA_008934195.1	1	1	1	1	1	1	1	1	1	1	1	1	1	1	1	1	1	1	1	0	0	0	0	1	1	1	0	0	0	0	0	0	1	0	0	0	0	1	1	0	1	0	0	0	0	0	0	1	1
GCA_008934215.1	1	1	1	1	1	1	1	1	1	0	0	0	0	1	1	1	1	1	0	1	0	0	0	1	1	1	1	1	0	0	0	0	0	0	0	0	0	1	1	1	1	1	1	1	0	0	0	1	1
GCA_008934235.1	1	1	1	1	1	1	1	1	1	0	0	0	0	1	1	1	1	1	1	0	0	0	0	1	1	1	1	1	0	0	0	0	1	0	0	0	1	1	1	1	1	1	1	1	0	0	0	1	0
GCA_008934295.1	1	1	1	0	1	1	1	1	1	1	1	1	1	1	1	1	1	1	0	0	0	0	0	1	1	1	1	1	0	0	1	0	0	0	0	0	0	1	1	1	1	1	1	1	0	0	0	1	0
GCA_008934335.1	1	1	1	1	1	1	1	1	1	0	0	0	0	1	1	1	1	1	0	1	0	0	0	1	1	1	1	1	0	0	0	0	0	0	0	0	0	1	1	1	1	1	1	1	0	0	0	1	0
GCA_008934355.1	1	1	1	1	1	1	1	1	1	0	0	0	0	1	1	1	1	1	0	1	0	0	0	1	1	1	1	1	0	0	0	0	0	0	0	0	0	1	1	1	1	1	1	1	0	0	0	1	0
GCA_008934395.1	1	1	1	1	1	1	1	1	1	0	0	0	0	1	1	1	1	1	1	0	0	0	0	1	1	1	1	1	0	0	0	0	1	0	0	0	1	1	1	1	1	1	1	1	0	0	0	1	0
GCA_008934415.1	1	1	1	1	1	1	1	1	1	0	0	0	0	1	1	1	1	1	1	1	0	0	0	1	1	1	1	1	0	0	0	0	0	0	0	0	0	1	1	1	1	1	1	1	0	0	0	1	0
GCA_008934435.1	1	1	1	1	1	1	1	1	1	0	0	0	0	1	1	1	1	1	1	0	0	0	0	1	1	1	1	1	0	0	0	0	1	0	0	0	1	1	1	1	1	1	1	1	0	0	0	0	0
GCA_008934455.1	1	1	1	1	1	1	1	1	1	0	0	0	0	1	1	1	1	1	1	0	0	0	0	1	1	1	1	1	0	0	0	0	1	0	0	0	1	1	1	1	1	1	1	1	0	0	0	1	0
GCA_008934495.1	1	1	1	1	1	1	1	1	1	0	0	0	0	1	1	1	1	1	1	0	0	0	0	1	1	1	1	1	0	0	0	0	1	0	0	0	1	1	1	1	1	1	1	1	0	0	0	1	0
GCA_008934535.1	1	1	1	1	1	1	1	1	1	0	0	0	0	1	1	1	1	1	1	0	0	0	0	1	1	1	1	1	0	0	0	0	1	0	0	0	1	1	1	1	1	1	1	1	0	0	0	1	0
GCA_008934555.1	1	1	1	1	1	1	1	1	1	0	0	0	0	1	1	1	1	1	1	1	0	0	0	1	1	1	1	1	0	0	0	0	0	0	0	0	0	1	1	1	1	1	1	1	0	0	0	1	0
GCA_008934575.1	1	1	1	1	1	1	1	1	1	0	0	0	0	1	1	1	1	1	1	0	0	0	0	1	1	1	1	1	0	0	0	0	1	0	0	0	1	1	1	1	1	1	1	1	0	0	0	1	0
GCA_008934595.1	1	1	1	1	1	1	1	1	1	0	0	0	0	1	1	1	1	1	1	0	0	0	0	1	1	1	1	1	0	0	0	0	1	0	0	0	1	1	1	1	1	1	1	1	0	0	0	1	0
GCA_008934615.1	1	1	1	1	1	1	1	1	1	0	0	0	0	1	1	1	1	1	1	1	0	0	0	1	1	1	1	1	0	0	0	0	0	0	0	0	0	1	1	1	1	1	1	1	0	0	0	1	0
GCA_008934655.1	1	1	1	1	1	1	1	1	1	0	0	0	0	1	1	1	1	1	1	0	0	0	0	1	1	1	1	1	0	0	0	0	1	0	0	0	1	1	1	1	1	1	1	1	0	0	0	1	0
GCA_008934675.1	1	1	1	1	1	1	1	1	1	0	0	0	0	1	1	1	1	1	1	0	0	0	0	1	1	1	1	1	0	0	0	0	1	0	0	0	1	1	1	1	1	1	1	1	0	0	0	1	0
GCA_008934695.1	1	1	1	1	1	1	1	1	1	0	0	0	0	1	1	1	1	1	0	1	0	0	0	1	1	1	1	1	0	0	0	0	0	0	0	0	0	1	1	1	1	1	1	1	0	0	0	1	0
GCA_008934735.1	1	1	1	1	1	1	1	1	1	0	0	0	0	1	1	1	1	1	1	1	0	0	0	1	1	1	1	1	0	0	0	0	0	0	0	0	0	1	1	1	1	1	1	1	0	0	0	1	0
GCA_008934755.1	1	1	1	1	1	1	1	1	1	0	0	0	0	1	1	1	1	1	1	0	0	0	0	1	1	1	1	1	0	0	0	0	1	0	0	0	1	1	1	1	1	1	1	1	0	0	0	1	0
GCA_008934775.1	1	1	1	1	1	1	1	1	1	0	0	0	0	1	1	1	1	1	1	0	0	0	0	1	1	1	1	1	0	0	0	0	1	0	0	0	1	1	1	1	1	1	1	1	0	0	0	1	0
GCA_008934795.1	1	0	1	1	1	1	1	1	1	0	1	1	1	1	1	1	1	1	1	0	0	0	0	1	1	1	0	1	0	0	0	0	0	0	0	0	0	1	1	1	1	1	1	1	0	0	0	1	0
GCA_008934815.1	1	1	1	1	1	1	1	1	1	0	0	0	0	1	1	1	1	1	1	1	0	0	0	1	1	1	1	1	0	0	0	0	0	0	0	0	0	1	1	1	1	1	1	1	0	0	0	1	0
GCA_008934835.1	1	1	1	1	1	1	1	1	1	0	0	0	0	1	1	1	1	1	1	1	0	0	0	1	1	1	1	1	0	0	0	0	0	0	0	0	0	1	1	1	1	1	1	1	0	0	0	1	0
GCA_008934855.1	1	1	1	1	1	1	1	1	1	0	0	0	0	1	1	1	1	1	1	0	0	0	0	1	1	1	1	1	0	0	0	0	1	0	0	0	0	1	1	1	1	1	1	1	0	0	0	0	0
GCA_008934895.1	1	1	1	1	1	1	1	1	1	0	0	0	0	1	1	1	1	1	1	1	0	0	0	1	1	1	1	1	0	0	0	0	0	0	0	0	0	1	1	1	1	1	1	1	0	0	0	1	0
GCA_008934915.1	1	1	1	1	1	1	1	1	1	0	0	0	0	1	1	1	1	1	1	0	0	0	0	1	1	1	1	1	0	0	0	0	1	0	0	0	1	1	1	1	1	1	1	1	0	0	0	1	0
GCA_008934935.1	1	1	1	1	1	1	1	1	1	0	0	0	0	1	1	1	1	1	1	0	0	0	0	1	1	1	1	1	0	0	0	0	1	0	0	0	1	1	1	1	1	1	1	1	0	0	0	1	0
GCA_008934955.1	1	1	1	1	1	1	1	1	1	0	0	0	0	1	1	1	1	1	1	0	0	0	0	1	1	1	1	1	0	0	0	0	1	0	0	0	1	1	1	1	1	1	1	1	0	0	0	1	0
GCA_008934995.1	1	1	1	1	1	1	1	1	1	0	0	0	0	1	1	1	1	1	1	1	0	0	0	1	1	1	1	1	0	0	0	0	0	0	0	0	0	1	1	1	1	1	1	1	0	0	0	1	0
GCA_008935015.1	1	1	1	1	1	1	1	1	1	0	0	0	0	1	1	1	1	1	1	0	0	0	0	1	1	1	1	1	0	0	0	0	1	0	0	0	0	1	1	1	1	1	1	1	0	0	0	1	0
GCA_008935035.1	1	1	1	1	1	1	1	1	1	0	0	0	0	1	1	1	1	1	1	1	0	0	0	1	1	1	1	1	0	0	0	0	0	0	0	0	0	1	1	1	1	1	1	1	0	0	0	1	0
GCA_008935095.1	1	1	1	1	1	1	1	1	1	0	0	0	0	1	1	1	1	1	0	0	0	0	0	1	1	1	1	1	0	0	0	0	0	0	0	0	0	1	1	1	1	1	1	1	0	0	0	1	0
GCA_008935115.1	1	1	1	1	1	1	1	1	1	0	0	0	0	1	1	1	1	1	0	1	0	0	0	1	1	1	1	1	0	0	0	0	0	0	0	0	0	1	1	1	1	1	1	1	0	0	0	1	0
GCA_008935135.1	1	1	1	1	1	1	1	1	1	0	0	0	0	1	1	1	1	1	1	0	0	0	0	1	1	1	1	1	0	0	0	0	1	0	0	0	1	1	1	1	1	1	1	1	0	0	0	1	0
GCA_008935155.1	1	1	1	1	1	1	1	1	1	0	0	0	0	1	1	1	1	1	1	0	0	0	0	1	1	1	1	1	0	0	0	0	1	0	0	0	1	1	1	1	1	1	1	1	0	0	0	1	0
GCA_008935175.1	1	1	1	1	1	1	1	1	1	0	0	0	0	1	1	1	1	1	0	0	0	0	0	1	1	1	1	1	0	0	0	0	1	0	0	0	0	1	1	1	1	1	1	1	0	0	0	1	1
GCA_008935215.1	1	1	1	1	1	1	1	1	1	0	0	0	0	1	1	1	1	1	1	0	0	0	0	1	1	1	1	1	0	0	0	0	1	0	0	0	1	1	1	1	1	1	1	1	0	0	0	1	0
GCA_008935235.1	1	1	1	1	1	1	1	1	1	0	0	0	0	1	1	1	1	1	1	0	0	0	0	1	1	1	1	1	0	0	0	0	1	0	0	0	1	1	1	1	1	1	1	1	0	0	0	1	0
GCA_008935255.1	1	1	1	1	1	1	1	1	1	0	0	0	0	1	1	1	1	1	1	1	0	0	0	1	1	1	1	1	0	0	0	0	0	0	0	0	0	1	1	1	1	1	1	1	0	0	0	1	0
GCA_008935275.1	1	1	1	1	1	1	1	1	1	0	0	0	0	1	1	1	1	1	1	1	0	0	0	1	1	1	1	1	0	0	0	0	0	0	0	0	0	1	1	1	1	1	1	1	0	0	0	1	0
GCA_008935315.1	1	1	1	1	1	1	1	1	1	0	0	0	0	1	1	1	1	1	1	1	0	0	0	1	1	1	1	1	0	0	0	0	0	0	0	0	0	1	1	1	1	1	1	1	0	0	0	1	0
GCA_008935355.1	1	1	1	1	1	1	1	1	1	0	0	0	0	1	1	1	1	1	0	1	0	0	0	1	1	1	1	1	0	0	0	0	0	0	0	0	0	1	1	1	1	1	1	1	0	0	0	1	0
GCA_008935375.1	1	1	1	1	1	1	1	1	1	1	1	1	1	1	1	1	1	1	0	0	0	0	0	1	1	1	1	1	0	0	0	0	0	0	0	0	0	1	1	1	1	1	1	1	0	0	0	1	0
GCA_008935415.1	1	1	1	1	1	1	1	1	1	0	0	0	0	1	1	1	1	1	1	0	0	0	0	1	1	1	1	1	0	0	0	0	0	0	0	0	1	1	1	1	1	1	1	1	0	0	0	1	0
GCA_008935455.1	1	1	1	1	1	1	1	1	1	0	0	0	0	1	1	1	1	1	1	0	0	0	0	1	1	1	1	1	0	0	0	0	1	0	0	0	1	1	1	1	1	1	1	1	0	0	0	1	0
GCA_008935495.1	1	1	1	1	1	1	1	1	1	0	0	0	0	1	1	1	1	1	1	1	0	0	0	1	1	1	1	1	0	0	0	0	0	0	0	0	0	1	1	1	1	1	1	1	0	0	0	1	0
GCA_008935515.1	1	1	1	1	1	1	1	1	1	0	0	0	0	1	1	1	1	1	0	0	0	0	0	1	1	1	1	1	0	0	0	0	1	0	0	0	1	1	1	1	1	1	1	1	0	0	0	1	1
GCA_008935535.1	1	1	1	1	1	1	1	1	1	0	0	0	0	1	1	1	1	1	1	0	0	0	0	1	1	1	1	1	0	0	0	0	1	0	0	0	1	1	1	1	1	1	1	1	0	0	0	1	0
GCA_008935555.1	1	1	1	1	1	1	1	1	1	0	0	0	0	1	1	1	1	1	1	0	0	0	0	1	1	1	1	1	0	0	0	0	1	0	0	0	1	1	1	1	1	1	1	1	0	0	0	1	0
GCA_008935575.1	1	1	1	1	1	1	1	1	1	0	0	0	0	1	1	1	1	1	1	1	0	0	0	1	1	1	1	1	0	0	0	0	0	0	0	0	0	1	1	1	1	1	1	1	0	0	0	1	0
GCA_008935595.1	1	1	1	1	1	1	1	1	1	0	0	0	0	1	1	1	1	1	1	0	0	0	0	1	1	1	1	1	0	0	0	0	1	0	0	0	0	1	1	1	1	1	1	1	0	0	0	1	0
GCA_008935635.1	1	1	1	1	1	1	1	1	1	0	0	0	0	1	1	1	1	1	0	0	0	0	0	1	1	1	1	1	0	0	0	0	1	0	0	0	1	1	1	1	1	1	1	1	0	0	0	1	1
GCA_008935655.1	1	1	1	1	1	1	1	1	1	0	0	0	0	1	1	1	1	1	1	1	0	0	0	1	1	1	1	1	0	0	0	0	0	0	0	0	0	1	1	1	1	1	1	1	0	0	0	1	0
GCA_008935675.1	1	1	1	1	1	1	1	1	1	0	0	0	0	1	1	1	1	1	1	1	0	0	0	1	1	1	1	1	0	0	0	0	0	0	0	0	0	1	1	1	1	1	1	1	0	0	0	1	0
GCA_008935695.1	1	1	1	1	1	1	1	1	1	0	0	0	0	1	1	1	1	1	1	1	0	0	0	1	1	1	1	1	0	0	0	0	0	0	0	0	0	1	1	1	1	1	1	1	0	0	0	1	0
GCA_008935715.1	1	1	1	1	1	1	1	1	1	0	0	0	0	1	1	1	1	1	1	0	0	0	0	1	1	1	1	1	0	0	0	0	1	0	0	0	0	1	1	1	1	1	1	1	0	0	0	1	0
GCA_008935735.1	1	1	1	1	1	1	1	1	1	0	0	0	0	1	1	1	1	1	0	0	0	0	0	1	1	1	1	1	0	0	0	0	1	0	0	0	1	1	1	1	1	1	1	1	0	0	0	1	1
GCA_008935755.1	1	1	1	1	1	1	1	1	1	0	0	0	0	1	1	1	1	1	0	1	0	0	0	1	1	1	1	1	0	0	0	0	0	0	0	0	0	1	1	1	1	1	1	1	0	0	0	1	1
GCA_008935795.1	1	1	1	1	1	1	1	1	1	0	0	0	0	1	1	1	1	1	1	1	0	0	0	1	1	1	1	1	0	0	0	0	0	0	0	0	0	1	1	1	1	1	1	1	0	0	0	1	0
GCA_008935835.1	1	1	1	1	1	1	1	1	1	0	0	0	0	1	1	1	1	1	0	1	0	0	0	1	1	1	1	1	0	0	0	0	0	0	0	0	0	1	1	1	1	1	1	1	0	0	0	1	1
GCA_008935895.1	1	1	1	1	1	1	1	1	1	0	0	0	0	1	1	1	1	1	1	0	0	0	0	1	1	1	1	1	0	0	0	0	1	0	0	0	1	1	1	1	1	1	1	1	0	1	0	1	0
GCA_008935935.1	1	1	1	1	1	1	1	1	1	0	0	0	0	1	1	1	1	1	0	1	0	0	0	1	1	1	1	1	0	0	0	0	0	0	0	0	0	1	1	1	1	1	1	1	0	0	0	1	0
GCA_008935975.1	1	1	1	1	1	1	1	1	1	0	0	0	0	1	1	1	1	1	1	1	0	0	0	1	1	1	1	1	0	0	0	0	0	0	0	0	0	1	1	1	1	1	1	1	0	0	0	1	0
GCA_008935995.1	1	1	1	1	1	1	1	1	1	0	0	0	0	1	1	1	1	1	1	0	0	0	0	1	1	1	1	1	0	0	0	0	1	0	0	0	1	1	1	1	1	1	1	1	0	0	0	0	0
GCA_008936035.1	1	1	1	1	1	1	1	1	1	0	0	0	0	1	1	1	1	1	0	0	0	0	0	1	1	1	1	1	0	0	0	0	1	0	0	0	1	1	1	1	1	1	1	1	0	0	0	1	1
GCA_008936055.1	1	1	1	1	1	1	1	1	1	0	0	0	0	1	1	1	1	1	1	1	0	0	0	1	1	1	1	1	0	0	0	0	0	0	0	0	0	1	1	1	1	1	1	1	0	0	0	1	0
GCA_008936075.1	1	1	1	1	1	1	1	1	1	0	0	0	0	1	1	1	1	1	1	1	0	0	0	1	1	1	1	1	0	0	0	0	0	0	0	0	0	1	1	1	1	1	1	1	0	0	0	1	0
GCA_008936095.1	1	1	1	1	1	1	1	1	1	0	0	0	0	1	1	1	1	1	1	1	0	0	0	1	1	1	1	1	0	0	0	0	0	0	0	0	0	1	1	1	1	1	1	1	0	0	0	1	0
GCA_008936115.1	1	1	1	1	1	1	1	1	1	0	0	0	0	1	1	1	1	1	1	1	0	0	0	1	1	1	1	1	0	0	0	0	0	0	0	0	0	1	1	1	1	1	1	1	0	0	0	1	0
GCA_008936135.1	1	1	1	1	1	1	1	1	1	0	0	0	0	1	1	1	1	1	1	0	0	0	0	1	1	1	1	1	0	0	0	0	0	0	0	0	0	1	1	1	1	1	1	1	0	0	0	1	0
GCA_008936155.1	1	1	1	1	1	1	1	1	1	0	0	0	0	1	1	1	1	1	1	0	0	0	0	1	1	1	1	1	0	0	0	0	1	0	0	0	1	1	1	1	1	1	1	1	0	0	0	1	0
GCA_008936175.1	1	1	1	1	1	1	1	1	1	0	0	0	0	1	1	1	1	1	1	1	0	0	0	1	1	1	1	1	0	0	0	0	0	0	0	0	0	1	1	1	1	1	1	1	0	0	0	1	0
GCA_008936195.1	1	1	1	1	1	1	1	1	1	0	0	0	0	1	1	1	1	1	1	1	0	0	0	1	1	1	1	1	0	0	0	0	0	0	0	0	0	1	1	1	1	1	1	1	0	0	0	1	0
GCA_008936215.1	1	1	1	1	1	1	1	1	1	0	0	0	0	1	1	1	1	1	1	1	0	0	0	1	1	1	1	1	0	0	0	0	0	0	0	0	0	1	1	1	1	1	1	1	0	0	0	1	0
GCA_008936235.1	1	1	1	1	1	1	1	1	1	0	0	0	0	1	1	1	1	1	1	0	0	0	0	1	1	1	1	1	0	0	0	0	1	0	0	0	1	1	1	1	1	1	1	1	0	0	0	1	0
GCA_008936255.1	1	1	1	1	1	1	1	1	1	0	0	0	0	1	1	1	1	1	1	0	0	0	0	1	1	1	1	1	0	0	0	0	1	0	0	0	1	1	1	1	1	1	1	1	0	0	0	1	0
GCA_008936275.1	1	1	1	1	1	1	1	1	1	0	0	0	0	1	1	1	1	1	1	1	0	0	0	1	1	1	1	1	0	0	0	0	0	0	0	0	0	1	1	1	1	1	1	1	0	0	0	1	0
GCA_008936295.1	1	1	1	1	1	1	1	1	1	0	0	0	0	1	1	1	1	1	1	1	0	0	0	1	1	1	1	1	0	0	0	0	0	0	0	0	0	1	1	1	1	1	1	1	0	0	0	1	0
GCA_008936335.1	1	1	1	1	1	1	1	1	1	0	0	0	0	1	1	1	1	1	1	0	0	0	0	1	1	1	1	1	0	0	0	0	1	0	0	0	1	1	1	1	1	1	1	1	0	0	0	1	0
GCA_008936355.1	1	1	1	1	1	1	1	1	1	0	0	0	0	1	1	1	1	1	1	0	0	0	0	1	1	1	1	1	0	0	0	0	1	0	0	0	1	1	1	1	1	1	1	1	0	0	0	1	0
GCA_008936375.1	1	1	1	1	1	1	1	1	1	0	0	0	0	1	1	1	1	1	0	0	0	0	0	1	1	1	1	1	0	0	0	0	1	0	0	0	0	1	1	1	1	1	1	1	0	0	0	1	0
GCA_008936395.1	1	1	1	1	1	1	1	1	1	0	0	0	0	1	1	1	1	1	0	1	0	0	0	1	1	1	1	1	0	0	0	0	0	0	0	0	0	1	1	1	1	1	1	1	0	0	0	1	1
GCA_008936415.1	1	1	1	1	1	1	1	1	1	0	0	0	0	1	1	1	1	1	1	1	0	0	0	0	1	1	1	1	0	0	0	0	0	0	0	0	0	1	1	1	1	1	1	1	0	0	0	1	0
GCA_008936435.1	1	1	1	1	1	1	1	1	1	0	0	0	0	1	1	1	1	1	0	1	0	0	0	1	1	1	1	1	0	0	0	0	0	0	0	0	0	1	1	1	1	1	1	1	0	0	0	1	0
GCA_008936455.1	1	1	1	1	1	1	1	1	1	0	0	0	0	1	1	1	1	1	1	0	0	0	0	1	1	1	1	1	0	0	0	0	1	0	0	0	1	1	1	1	1	1	1	1	0	0	0	1	0
GCA_008936475.1	1	1	1	1	1	1	1	1	1	0	0	0	0	1	1	1	1	1	1	1	0	0	0	1	1	1	1	1	0	0	0	0	0	0	0	0	0	1	1	1	1	1	1	1	0	0	0	1	0
GCA_008936495.1	1	1	1	1	1	1	1	1	1	0	0	0	0	1	1	1	1	1	1	1	0	0	0	1	1	1	1	1	0	0	0	0	0	0	0	0	0	1	1	1	1	1	1	1	0	0	0	1	0
GCA_008936515.1	1	1	1	1	1	1	1	1	1	0	0	0	0	1	1	1	1	1	1	1	0	0	0	1	1	1	1	1	0	0	0	0	0	0	0	0	0	1	1	1	1	1	1	1	0	0	0	1	0
GCA_008936535.1	1	1	1	1	1	1	1	1	1	0	0	0	0	1	1	1	1	1	1	0	0	0	0	1	1	1	1	1	0	0	0	0	1	0	0	0	1	1	1	1	1	1	1	1	0	0	0	1	0
GCA_008936555.1	1	1	1	1	1	1	1	1	1	0	0	0	0	1	1	1	1	1	1	0	0	0	0	1	1	1	1	1	0	0	0	0	1	0	0	0	1	1	1	1	1	1	1	1	0	0	0	1	0
GCA_008936575.1	1	1	1	1	1	1	1	1	1	0	0	0	0	1	1	1	1	1	1	1	0	0	0	1	1	1	1	1	0	0	0	0	0	0	0	0	0	1	1	1	1	1	1	1	0	0	0	1	0
GCA_008936595.1	1	1	1	1	1	1	1	1	1	0	0	0	0	1	1	1	1	1	1	0	0	0	0	1	1	1	1	1	0	0	0	0	1	0	0	0	1	1	1	1	1	1	1	1	0	0	0	1	0
GCA_008936615.1	1	1	1	1	1	1	1	1	1	0	0	0	0	1	1	1	1	1	1	1	0	0	0	1	1	1	1	1	0	0	0	0	0	0	0	0	0	1	1	1	1	1	1	1	0	0	0	1	0
GCA_008936635.1	1	1	1	1	1	1	1	1	1	0	0	0	0	1	1	1	1	1	1	0	0	0	0	1	1	1	1	1	0	0	0	0	0	0	0	0	0	1	1	1	1	1	1	1	0	0	0	1	0
GCA_008936655.1	1	1	1	1	1	1	1	1	1	0	0	0	0	1	1	1	1	1	1	0	0	0	0	1	1	1	1	1	0	0	1	0	0	0	0	0	0	1	1	1	1	1	1	1	0	0	0	1	0
GCA_008936675.1	1	1	1	1	1	1	1	1	1	0	0	0	0	1	1	1	1	1	0	0	0	0	0	1	1	1	1	1	0	0	0	0	1	0	0	0	1	1	1	1	1	1	1	1	0	0	0	1	1
GCA_008936695.1	1	1	1	1	1	1	1	1	1	0	0	0	0	1	1	1	1	1	1	0	0	0	0	1	1	1	1	1	0	0	0	0	1	0	0	0	1	1	1	1	1	1	1	1	0	0	0	1	0
GCA_008936715.1	1	1	1	1	1	1	1	1	1	0	0	0	0	1	1	1	1	1	1	0	0	0	0	1	1	1	1	1	0	0	0	0	1	0	0	0	1	1	1	1	1	1	1	1	0	0	0	1	0
GCA_008936735.1	1	1	1	1	1	1	1	1	1	0	0	0	0	1	1	1	1	1	1	0	0	0	0	1	1	1	1	1	0	0	0	0	1	0	0	0	1	1	1	1	1	1	1	1	0	0	0	1	0
GCA_008936755.1	1	1	1	1	1	1	1	1	1	0	0	0	0	1	1	1	1	1	1	0	0	0	0	1	1	1	1	1	0	0	0	0	1	0	0	0	0	1	1	1	1	1	1	1	0	0	0	1	0
GCA_008936775.1	1	1	1	1	1	1	1	1	1	0	0	0	0	1	1	1	1	1	0	0	0	0	0	1	1	1	1	1	0	0	0	0	0	0	0	0	0	1	1	1	1	1	1	1	0	0	0	1	0
GCA_008936795.1	1	1	1	1	1	1	1	1	1	0	0	0	0	1	1	1	1	1	1	0	0	0	0	1	1	1	1	1	0	0	0	0	1	0	0	0	0	1	1	1	1	1	1	1	0	0	0	1	0
GCA_008936815.1	1	1	1	1	1	1	1	1	1	0	0	0	0	1	1	1	1	1	1	1	0	0	0	1	1	1	1	1	0	0	0	0	0	0	0	0	0	1	1	1	1	1	1	1	0	0	0	1	0
GCA_008936855.1	1	1	1	1	1	1	1	1	1	0	0	0	0	1	1	1	1	1	1	1	0	0	0	1	1	1	1	1	0	0	0	0	0	0	0	0	0	1	1	1	1	1	1	1	0	0	0	1	0
GCA_008936875.1	1	1	1	1	1	1	1	1	1	0	0	0	0	1	1	1	1	1	1	0	0	0	0	1	1	1	1	1	0	0	0	0	0	0	0	0	0	1	1	1	1	1	1	1	0	0	0	1	0
GCA_008937055.1	1	1	1	1	1	1	1	1	1	0	0	0	0	1	1	1	1	1	1	0	0	0	0	1	1	1	1	1	0	0	0	0	1	0	0	0	1	1	1	1	1	1	1	1	0	0	0	1	0
GCA_008937295.1	1	1	1	1	1	1	1	1	1	0	0	0	0	1	1	1	1	1	1	0	0	0	0	1	1	1	1	1	0	0	0	0	1	0	0	0	1	1	1	1	1	1	1	1	0	0	0	1	0
GCA_008937635.1	1	1	1	1	1	1	1	1	1	0	0	0	0	1	1	1	1	1	1	1	0	0	0	1	1	1	1	1	0	0	0	0	0	0	0	0	0	1	1	1	1	1	1	1	0	0	0	1	0
GCA_008937855.1	1	1	1	1	1	1	1	1	1	0	0	0	0	1	1	1	1	1	1	0	0	0	0	1	1	1	1	1	0	0	0	0	1	0	0	0	1	1	1	1	1	1	1	1	0	0	0	1	0
GCA_008938015.1	1	1	1	1	1	1	1	1	1	0	0	0	0	1	1	1	1	1	1	1	0	0	0	1	1	1	1	1	0	0	0	0	0	0	0	0	0	1	1	1	1	1	1	1	0	0	0	1	0
GCA_008938075.1	1	1	1	1	1	1	1	1	1	0	0	0	0	1	1	1	1	1	1	1	0	0	0	1	1	1	1	1	0	0	0	0	0	0	0	0	0	1	1	1	1	1	1	1	0	0	0	1	0
GCA_008938095.1	1	1	1	1	1	1	1	1	1	0	0	0	0	1	1	1	1	1	1	0	0	0	0	1	1	1	1	1	0	0	0	0	1	0	0	0	1	1	1	1	1	1	1	1	0	0	0	1	0
GCF_002260015.1	1	1	1	1	1	1	1	1	1	0	0	0	0	1	1	1	1	1	0	0	0	0	0	1	1	1	1	1	0	0	0	0	1	0	0	0	1	1	1	1	1	1	1	1	0	0	0	1	1
GCF_002260065.1	1	1	1	1	1	1	1	1	1	0	0	0	0	1	1	1	1	1	1	0	0	0	0	1	1	1	1	1	0	0	0	0	1	0	0	0	1	1	1	1	1	1	1	1	0	0	0	1	0
GCF_002260105.1	1	1	1	1	1	1	1	1	1	0	0	0	0	1	1	1	1	1	0	0	0	0	0	1	1	1	1	1	0	0	0	0	0	0	0	0	0	1	1	1	1	1	1	1	0	0	0	1	1
GCF_002260145.1	1	1	1	1	1	1	1	1	1	0	0	0	0	1	1	1	1	1	0	0	0	0	0	1	1	1	1	1	0	0	0	0	0	0	0	0	0	1	1	1	1	1	1	1	0	0	0	1	1
GCF_002260165.1	1	1	1	1	1	1	1	1	1	0	0	0	0	1	1	1	1	1	1	0	0	0	0	1	1	1	1	1	0	0	0	0	1	0	0	0	1	1	1	1	1	1	1	1	0	0	0	1	0
GCF_002260175.1	1	1	1	1	1	1	1	1	1	0	0	0	0	1	1	1	1	1	1	0	0	0	0	1	1	1	1	1	0	0	0	0	1	0	0	0	1	1	1	1	1	1	1	1	0	0	0	1	0
GCF_002260185.1	1	1	1	1	1	1	1	1	1	0	0	0	0	1	1	1	1	1	1	0	0	0	0	1	1	1	1	1	0	0	0	0	0	0	0	0	1	1	1	1	1	1	1	1	0	0	0	1	0
GCF_002260225.1	1	1	1	1	1	1	1	1	1	0	0	0	0	1	1	1	1	1	1	0	0	0	0	1	1	1	1	1	0	0	0	0	1	0	0	0	1	1	1	1	1	1	1	1	0	0	0	1	0
GCF_002260275.1	1	1	1	1	1	1	1	1	1	0	0	0	0	1	1	1	1	1	1	0	0	0	0	1	1	1	1	1	0	0	0	0	1	0	0	0	0	1	1	1	1	1	1	1	0	0	0	1	0
GCF_002260285.1	1	1	1	1	1	1	1	1	1	0	0	0	0	1	1	1	1	1	1	0	0	0	0	0	1	1	1	1	0	0	0	0	1	0	0	0	1	1	1	1	1	1	1	1	0	0	0	1	0
GCF_002260345.1	1	1	1	1	1	1	1	1	1	0	0	0	0	1	1	1	1	1	1	0	0	0	0	1	1	1	1	1	0	0	0	0	0	0	0	0	0	1	1	1	1	1	1	1	0	0	0	1	0
GCF_002260425.1	1	1	1	1	1	1	1	1	1	0	0	0	0	1	1	1	1	1	1	0	0	0	0	1	1	1	1	1	0	0	0	0	1	0	0	0	1	1	1	1	1	1	1	1	0	0	0	1	0
GCF_002260445.1	1	0	1	0	1	1	1	1	1	1	1	1	1	1	1	1	1	1	1	0	0	0	0	1	1	1	0	0	0	0	0	0	0	0	0	0	0	1	1	0	1	0	0	0	0	0	0	1	0
GCF_002260455.1	1	1	1	1	1	1	1	1	1	0	0	0	0	1	1	1	1	1	1	0	0	0	0	1	1	1	1	1	0	0	0	0	0	0	0	0	0	1	1	1	1	1	1	1	0	0	0	1	0
GCF_002260505.1	1	1	1	1	1	1	1	1	1	0	0	0	0	1	1	1	1	1	1	0	0	0	0	1	1	1	1	1	0	0	0	0	0	0	0	0	0	1	1	1	1	1	1	1	0	0	0	1	0
GCF_002267065.1	1	1	1	1	1	1	1	1	1	0	0	0	0	1	1	1	1	1	1	0	0	0	0	1	1	1	1	1	0	0	0	0	0	0	0	0	0	1	1	1	1	1	1	1	0	0	0	1	0
GCF_002267075.1	1	1	1	1	1	1	1	1	1	0	0	0	0	1	1	1	1	1	1	0	0	0	0	1	1	1	1	1	0	0	0	0	1	0	0	0	1	1	1	1	1	1	1	1	0	0	0	1	0
GCF_002267105.1	1	1	1	1	1	1	1	1	1	0	0	0	0	1	1	1	1	1	1	0	0	0	0	1	1	1	1	1	0	0	0	0	0	0	0	0	0	1	1	1	1	1	1	1	0	0	0	1	0
GCF_002267125.1	1	0	1	0	1	1	1	1	1	1	1	1	1	1	1	1	1	1	1	0	0	0	0	1	1	1	0	0	0	0	0	0	0	0	0	0	0	1	1	0	1	0	0	0	0	0	0	1	0
GCF_002267135.1	1	1	1	1	1	1	1	1	1	1	1	1	1	1	1	1	1	1	0	0	0	0	0	1	1	1	1	1	0	0	0	0	0	0	0	0	0	1	1	1	1	1	1	1	1	0	0	1	0
GCF_002267145.1	1	0	1	0	1	1	1	1	1	1	1	1	1	1	1	1	1	1	1	1	0	0	0	1	1	1	0	0	0	0	0	0	0	0	0	0	0	1	1	0	1	0	0	0	0	0	0	1	0
GCF_002267155.1	1	1	1	1	1	1	1	1	1	0	0	0	0	1	1	1	1	1	1	0	0	0	0	1	1	1	1	1	0	0	0	0	0	0	0	0	0	1	1	1	1	1	1	1	0	0	0	1	0
GCF_002267205.1	1	1	1	1	1	1	1	1	1	0	0	0	0	1	1	1	1	1	1	0	0	0	0	1	1	1	1	1	0	0	0	0	0	0	0	0	0	1	1	1	1	1	1	1	0	0	0	1	0
GCF_002267215.1	1	1	1	1	1	1	1	1	1	0	0	0	0	1	1	1	1	1	1	0	0	0	0	1	1	1	1	1	0	0	1	0	0	0	0	0	0	1	1	1	1	1	1	1	0	0	0	1	0
GCF_002267225.1	1	1	1	1	1	1	1	1	1	0	0	0	0	1	1	1	1	1	0	0	0	0	0	1	1	0	1	1	0	0	0	0	0	0	0	0	0	1	1	1	1	1	1	1	0	0	0	1	0
GCF_002267265.1	1	1	1	1	1	1	1	1	1	0	0	0	0	1	1	1	1	1	1	0	0	0	0	1	1	1	1	1	0	0	0	0	0	0	0	0	0	1	1	1	1	1	1	1	0	0	0	1	0
GCF_002267285.1	1	1	1	1	1	1	1	1	1	0	0	0	0	1	1	1	1	1	0	0	0	0	0	1	1	1	1	1	0	0	0	0	0	0	0	0	0	1	1	1	1	1	1	1	0	0	0	1	1
GCF_002267295.1	1	1	1	1	1	1	1	1	1	1	1	1	1	1	1	1	1	1	0	0	0	0	0	1	1	1	1	1	0	0	0	0	0	0	0	0	0	1	1	1	1	1	1	1	0	0	0	1	0
GCF_002267325.1	1	0	1	0	1	1	1	1	1	1	1	1	1	1	1	1	1	1	0	0	0	0	0	1	1	1	0	0	0	0	0	0	0	0	0	0	0	1	1	0	1	0	0	0	0	0	0	1	1
GCF_002267345.1	1	1	1	1	1	1	1	1	1	0	0	0	0	1	1	1	1	1	1	0	0	0	0	1	1	1	1	1	0	0	0	0	0	0	0	0	0	1	1	1	1	1	1	1	0	0	0	1	0
GCF_002267365.1	1	1	1	1	1	1	1	1	1	0	0	0	0	1	1	1	1	1	1	0	0	0	0	1	1	1	1	1	0	0	0	0	0	0	0	0	0	1	1	1	1	1	1	1	0	0	0	1	0
GCF_002267385.1	1	1	1	1	1	1	1	1	1	0	0	0	0	1	1	1	1	1	1	0	0	0	0	1	1	1	1	1	0	0	0	0	0	0	0	0	0	1	1	1	1	1	1	1	0	0	0	1	0
GCF_002267405.1	1	1	1	1	1	1	1	1	1	0	0	0	0	1	1	1	1	1	1	0	0	0	0	1	1	1	1	1	0	0	0	0	1	0	0	0	0	1	1	1	1	1	1	1	0	0	0	1	0
GCF_002267425.1	1	1	1	1	1	1	1	1	1	0	0	0	0	1	1	1	1	1	0	0	0	0	0	1	1	1	1	1	0	0	0	0	0	0	0	0	0	1	1	1	1	1	1	1	0	0	0	1	0
GCF_002267445.1	1	1	1	1	1	1	1	1	1	0	0	0	0	1	1	1	1	1	1	0	0	0	0	1	1	1	1	1	0	0	0	0	0	0	0	0	0	1	1	1	1	1	1	1	0	0	0	1	0
GCF_002267485.1	1	1	1	1	1	1	1	1	1	0	0	0	0	1	1	1	1	1	1	1	0	0	0	1	1	1	1	1	0	0	0	0	0	0	0	0	0	1	1	1	1	1	1	1	0	0	0	1	0
GCF_002267495.1	1	1	1	1	1	1	1	1	1	0	0	0	0	1	1	1	1	1	1	0	0	0	0	1	1	1	1	1	0	0	0	0	1	0	0	0	1	1	1	1	1	1	1	1	0	0	0	1	0
GCF_002267525.1	1	1	1	1	1	1	1	1	1	0	0	0	0	1	1	1	1	1	1	0	0	0	0	1	1	1	1	1	0	0	0	0	0	0	0	0	0	1	1	1	1	1	1	1	0	0	0	1	0
GCF_002267535.1	1	1	1	1	1	1	1	1	1	0	0	0	0	1	1	1	1	1	1	0	0	0	0	1	1	1	1	1	0	0	0	0	1	0	0	0	1	1	1	1	1	1	1	1	0	0	0	1	0
GCF_002267565.1	1	1	1	1	1	1	1	1	1	0	0	0	0	1	1	1	1	1	1	0	0	0	0	1	1	1	1	1	0	0	0	0	0	0	0	0	0	1	1	1	1	1	1	1	0	0	0	1	0
GCF_002267575.1	1	1	1	1	1	1	1	1	1	0	0	0	0	1	1	1	1	1	1	0	0	0	0	1	1	1	1	1	0	0	0	0	0	0	0	0	0	1	1	1	1	1	1	1	0	0	0	1	0
GCF_002267605.1	1	1	1	1	1	1	1	1	1	0	0	0	0	1	1	1	1	1	1	0	0	0	0	1	1	1	1	1	0	0	0	0	1	0	0	0	0	1	1	1	1	1	1	1	0	0	0	1	0
GCF_002267625.1	1	0	1	0	1	1	1	1	1	1	1	1	1	1	1	1	1	1	1	1	0	0	0	1	1	1	0	0	0	0	0	0	0	0	0	0	0	1	1	0	1	0	0	0	0	0	0	1	0
GCF_002267645.1	1	1	1	1	1	1	1	1	1	0	0	0	0	1	1	1	1	1	1	0	0	0	0	1	1	1	1	1	0	0	0	0	1	0	0	0	1	1	1	1	1	1	1	1	0	0	0	1	0
GCF_002267665.1	1	1	1	1	1	1	1	1	1	0	0	0	0	1	1	1	1	1	0	0	0	0	0	1	1	1	1	1	0	0	0	0	1	0	0	0	1	1	1	1	1	1	1	1	0	0	0	1	1
GCF_002267685.1	1	1	1	1	1	1	1	1	1	0	0	0	0	1	1	1	1	1	1	0	0	0	0	1	1	1	1	1	0	0	0	0	1	0	0	0	1	1	1	1	1	1	1	1	0	0	0	1	0
GCF_002267695.1	1	1	1	1	1	1	1	1	1	0	0	0	0	1	1	1	1	1	1	0	0	0	0	1	1	1	1	1	0	0	0	0	1	0	0	0	1	1	1	1	1	1	1	1	0	0	0	1	0
GCF_002267705.1	1	1	1	1	1	1	1	1	1	0	0	0	0	1	1	1	1	1	1	0	0	0	0	1	1	1	1	1	0	0	0	0	1	0	0	0	1	1	1	1	1	1	1	1	0	1	0	1	0
GCF_002267745.1	1	1	1	1	1	1	1	1	1	0	0	0	0	1	1	1	1	1	0	0	0	0	0	1	1	1	1	1	0	0	0	0	0	0	0	0	0	1	1	1	1	1	1	1	0	0	0	1	1
GCF_002267765.1	1	1	1	1	1	1	1	1	1	0	0	0	0	1	1	1	1	1	1	0	0	0	0	1	1	1	1	1	0	0	0	0	1	0	0	0	1	1	1	1	1	1	1	1	0	0	0	1	0
GCF_002267775.1	1	1	1	1	1	1	1	1	1	0	0	0	0	1	1	1	1	1	1	0	0	0	0	1	1	1	1	1	0	0	0	0	0	0	0	0	0	1	1	1	1	1	1	1	0	0	0	1	0
GCF_002267785.1	1	1	1	1	1	1	1	1	1	0	0	0	0	1	1	1	1	1	1	0	0	0	0	1	1	1	1	1	0	0	1	0	0	0	0	0	0	1	1	1	1	1	1	1	0	0	0	1	0
GCF_002267825.1	1	1	1	1	1	1	1	1	1	0	0	0	0	1	1	1	1	1	1	0	0	0	0	1	1	1	1	1	0	0	0	0	0	0	0	0	0	1	1	1	1	1	1	1	0	0	0	1	0
GCF_002267845.1	1	0	1	0	1	1	1	1	1	1	1	1	1	1	1	1	1	1	1	0	0	0	0	1	1	1	0	0	0	0	0	0	0	0	0	0	0	1	1	0	1	0	0	0	0	0	0	1	0
GCF_002267855.1	1	1	1	1	1	1	1	1	1	0	0	0	0	1	1	1	1	1	1	0	0	0	0	1	1	1	1	1	0	0	0	0	1	0	0	0	1	1	1	1	1	1	1	1	0	0	0	0	0
GCF_002267865.1	1	1	1	1	1	1	1	1	1	0	0	0	0	1	1	1	1	1	1	0	0	0	0	1	1	1	1	1	0	0	0	0	0	0	0	0	1	1	1	1	1	1	1	1	0	0	0	1	0
GCF_002267905.1	1	1	1	1	1	1	1	1	1	0	0	0	0	1	1	1	1	1	1	0	0	0	0	1	1	1	1	1	0	0	0	0	0	0	0	0	0	1	1	1	1	1	1	1	0	0	0	1	0
GCF_002267925.1	1	1	1	1	1	1	1	1	1	0	0	0	0	1	1	0	1	1	0	0	0	0	0	1	1	1	1	1	0	0	0	0	0	0	0	0	0	1	1	1	1	1	1	1	0	0	0	1	1
GCF_002267935.1	1	1	1	1	1	1	1	1	1	0	0	0	0	1	1	1	1	1	1	0	0	0	0	1	1	1	1	1	0	0	0	0	1	0	0	0	1	1	1	1	1	1	1	1	0	0	0	1	0
GCF_002267965.1	1	1	1	1	1	1	1	1	1	0	0	0	0	1	1	1	1	1	1	0	0	0	0	1	1	1	1	1	0	0	0	0	1	0	0	0	0	1	1	1	1	1	1	1	0	0	0	1	0
GCF_002267985.1	1	1	1	1	1	1	1	1	1	0	0	0	0	1	1	1	1	1	1	0	0	0	0	1	1	1	1	1	0	0	0	0	0	0	0	0	0	1	1	1	1	1	1	1	0	0	0	1	0
GCF_002268005.1	1	1	1	1	1	1	1	1	1	0	0	0	0	1	1	1	1	1	1	0	0	0	0	1	1	1	1	1	0	0	0	0	1	0	0	0	1	1	1	1	1	1	1	1	0	0	0	0	0
GCF_002268035.1	1	1	1	1	1	1	1	1	1	0	0	0	0	1	1	1	1	1	1	0	0	0	0	1	1	1	1	1	0	0	0	0	1	0	0	0	1	1	1	1	1	1	1	1	0	0	0	1	0
GCF_002268065.1	1	1	1	1	1	1	1	1	1	0	0	0	0	1	1	1	1	1	1	0	0	0	0	1	1	1	1	1	0	0	0	0	1	0	0	0	1	1	1	1	1	1	1	1	0	1	0	1	0
GCF_002268085.1	1	1	1	1	1	1	1	1	1	0	0	0	0	1	1	1	1	1	1	0	0	0	0	1	1	1	1	1	0	0	0	0	1	0	0	0	1	1	1	1	1	1	1	1	0	0	0	1	0
GCF_002268105.1	1	0	1	0	1	1	1	1	1	1	1	1	1	1	1	1	1	1	1	0	0	0	0	1	1	1	0	0	0	0	0	0	0	0	0	0	0	1	1	0	1	0	0	0	0	0	0	1	0
GCF_002268125.1	1	1	1	1	1	1	1	1	1	0	0	0	0	1	1	1	1	1	1	0	0	0	0	1	1	1	1	1	0	0	0	0	1	0	0	0	1	1	1	1	1	1	1	1	0	0	0	1	0
GCF_002268135.1	1	0	1	0	1	1	1	1	1	1	1	1	1	1	1	1	1	1	1	0	0	0	0	1	1	1	0	0	0	0	0	0	0	0	0	0	0	1	1	0	1	0	0	0	0	0	0	1	0
GCF_002268145.1	1	1	1	1	1	1	1	1	1	0	0	0	0	1	1	1	1	1	1	0	0	0	0	1	1	1	1	1	0	0	0	0	1	0	0	0	1	1	1	1	1	1	1	1	0	0	0	1	0
GCF_002268185.1	1	1	1	1	1	1	1	1	1	0	0	0	0	1	1	1	1	1	1	0	0	0	0	1	1	1	1	1	0	0	0	0	1	0	0	0	1	1	1	1	1	1	1	1	0	0	0	1	0
GCF_002268195.1	1	1	1	1	1	1	1	1	1	0	0	0	0	1	1	1	1	1	1	0	0	0	0	1	1	1	1	1	0	0	0	0	1	0	0	0	1	1	1	1	1	1	1	1	0	0	0	1	0
GCF_002887395.1	1	0	1	0	1	1	1	1	1	1	1	1	1	1	1	1	1	1	1	0	0	0	0	1	1	1	0	0	0	0	0	0	0	0	0	0	0	1	1	0	1	0	0	0	0	0	0	1	0
GCF_002887415.1	1	0	1	0	1	1	1	1	1	0	0	0	0	1	1	1	1	1	1	0	0	0	0	0	1	0	0	0	0	0	0	0	0	0	0	0	0	1	1	0	1	0	0	0	1	1	1	1	0
GCF_002887445.1	1	0	1	0	1	1	1	1	1	1	1	1	1	1	1	1	1	1	1	0	0	0	0	1	1	1	0	0	0	0	0	0	0	0	0	0	0	1	1	0	1	0	0	0	0	0	0	1	0
GCF_002887475.1	1	1	1	1	1	1	1	0	1	0	0	0	0	0	1	1	1	1	0	0	0	0	0	1	1	1	1	1	0	0	1	0	0	0	0	0	0	1	1	1	1	1	1	1	0	0	0	1	1
GCF_003075575.1	1	1	1	1	1	1	1	1	1	0	0	0	0	1	1	1	1	1	1	0	0	0	0	1	1	1	1	1	0	0	0	0	1	0	0	0	1	1	1	1	1	1	1	1	0	0	0	0	0
GCF_003075615.1	1	1	1	1	1	1	1	1	1	0	0	0	0	1	1	1	1	1	1	0	0	0	0	1	1	1	1	1	0	0	0	0	1	0	0	0	1	1	1	1	1	1	1	1	0	0	0	1	0
GCF_003075655.1	1	1	1	1	1	1	1	1	1	0	0	0	0	1	1	1	1	1	1	0	0	0	0	1	1	1	1	1	0	0	0	0	1	0	0	0	1	1	1	1	1	1	1	1	0	0	0	1	0
GCF_003075695.1	1	1	1	1	1	1	1	1	1	0	0	0	0	1	1	1	1	1	1	0	0	0	0	1	1	1	1	1	0	0	0	0	1	0	0	0	1	1	1	1	1	1	1	1	0	0	0	1	0
GCF_003075715.1	1	1	1	1	1	1	0	1	1	0	0	0	0	1	1	1	1	1	1	0	0	0	0	1	1	1	1	1	0	0	0	0	1	0	0	0	1	1	1	1	1	1	1	1	0	0	0	1	0
GCF_003075735.1	1	1	1	1	1	1	1	1	1	0	0	0	0	1	1	1	1	1	1	0	0	0	0	1	1	1	1	1	0	0	0	0	1	0	0	0	1	1	1	1	1	1	1	1	0	0	0	1	0
GCF_003075755.1	0	1	1	1	1	1	1	1	1	0	0	0	0	1	1	1	1	1	1	0	0	0	0	1	1	1	1	1	0	0	0	0	1	0	0	0	1	1	1	1	1	1	1	1	0	0	0	1	0
GCF_003075775.1	1	1	1	1	1	1	1	1	1	0	0	0	0	1	1	1	1	1	1	0	0	0	0	1	1	1	1	1	0	0	0	0	1	0	0	0	1	1	1	1	1	1	1	1	0	0	0	1	0
GCF_003075795.1	1	1	0	1	1	1	1	1	1	0	0	0	0	1	1	1	1	1	1	0	0	0	0	1	1	1	1	1	0	0	0	0	1	0	0	0	1	1	1	0	1	1	1	1	0	0	0	1	0
GCF_003075815.1	1	1	1	1	1	1	1	1	1	0	0	0	0	1	1	1	1	1	1	0	0	0	0	1	1	1	1	1	0	0	0	0	1	0	0	0	1	1	1	1	1	1	1	1	0	0	0	1	0
GCF_003075835.1	1	1	1	1	1	1	1	1	1	0	0	0	0	1	1	1	1	1	1	0	0	0	0	1	1	1	1	1	0	0	0	0	1	0	0	0	1	1	1	1	1	1	1	1	0	0	0	0	0
GCF_003075895.1	1	1	1	1	1	1	1	1	1	0	0	0	0	1	1	1	1	1	1	0	0	0	0	1	1	1	1	1	0	0	0	0	1	0	0	0	1	1	1	1	1	1	1	1	0	0	0	1	0
GCF_003075915.1	1	1	1	1	1	1	1	1	1	0	0	0	0	1	1	1	1	1	1	0	0	0	0	1	1	1	1	1	0	0	0	0	1	0	0	0	1	1	1	1	1	1	1	1	0	0	0	1	0
GCF_003075935.1	1	1	1	1	1	1	1	1	1	0	1	1	1	1	1	1	1	1	0	0	0	0	0	1	1	1	1	1	0	0	0	0	0	0	0	0	1	1	1	1	1	1	1	1	0	0	0	1	0
GCF_003075955.1	1	1	0	1	1	1	1	1	1	0	0	0	0	1	1	1	1	1	1	0	0	0	0	1	1	1	1	1	0	0	0	0	1	0	0	0	1	1	1	1	1	1	1	1	0	0	0	1	0
GCF_003075975.1	1	1	1	1	1	1	1	1	1	0	0	0	0	1	1	1	1	1	1	0	0	0	0	1	1	1	1	1	0	0	0	0	1	0	0	0	1	1	1	1	1	1	1	1	0	0	0	1	0
GCF_003075985.1	1	1	1	1	1	1	1	1	1	0	0	0	0	1	1	1	1	1	1	0	0	0	0	1	1	1	1	1	0	0	0	0	1	0	0	0	1	1	1	1	1	1	1	1	0	0	0	1	0
GCF_003075995.1	1	1	1	1	1	1	1	1	1	0	0	0	0	1	1	1	1	1	1	0	0	0	0	1	1	1	1	1	0	0	0	0	1	0	0	0	0	1	1	1	1	1	1	1	0	0	0	1	0
GCF_003076035.1	1	1	1	1	1	1	1	1	1	0	0	0	0	1	1	1	1	1	0	0	0	0	0	1	1	1	1	1	0	0	0	0	1	0	0	0	1	1	1	1	1	1	1	1	0	0	0	1	0
GCF_003076055.1	1	1	0	1	1	1	1	1	1	0	0	0	0	1	1	1	1	1	1	0	0	0	0	1	1	1	1	1	0	0	0	0	1	0	0	0	0	1	1	1	1	1	1	1	0	0	0	1	0
GCF_003076075.1	1	1	1	1	1	1	1	1	1	0	0	0	0	1	1	1	1	1	1	0	0	0	0	1	1	1	1	1	0	0	0	0	1	0	0	0	1	1	1	1	1	1	1	1	0	0	0	1	0
GCF_003076095.1	1	1	1	1	1	1	1	1	1	0	0	0	0	1	1	1	1	1	1	0	0	0	0	1	1	1	1	1	0	0	0	0	1	0	0	0	0	1	1	1	1	1	1	1	0	0	0	1	0
GCF_003076115.1	1	1	1	1	1	1	1	1	1	0	0	0	0	1	1	1	1	1	0	0	0	0	0	1	1	1	1	1	0	0	0	0	1	0	0	0	1	1	1	1	1	1	1	1	0	0	0	1	1
GCF_003095135.1	1	1	0	1	1	1	1	1	1	0	0	0	0	1	1	1	1	1	1	0	0	0	0	1	1	1	1	1	0	0	0	0	1	0	0	0	1	1	1	1	1	1	1	1	0	0	0	1	0
GCF_003095155.1	1	1	1	1	1	1	1	1	1	0	0	0	0	1	1	1	1	1	1	0	0	0	0	1	1	1	1	1	0	0	0	0	1	0	0	0	0	1	1	1	1	1	1	1	0	0	0	1	0
GCF_003095235.1	1	1	1	1	1	1	1	1	1	0	0	0	0	1	1	1	1	1	0	0	0	0	0	1	1	1	1	1	0	0	0	0	1	0	0	0	1	1	1	1	1	1	1	1	0	0	0	0	1
GCF_003095255.1	1	1	0	1	1	1	1	1	1	0	0	0	0	1	1	1	1	1	1	0	0	0	0	1	1	1	1	1	0	0	0	0	1	0	0	0	1	1	1	1	1	1	1	1	0	0	0	1	0
GCF_003095275.1	1	1	1	1	1	1	1	1	1	0	0	0	0	1	1	1	1	1	1	0	0	0	0	1	1	1	1	1	0	0	0	0	1	0	0	0	1	1	1	1	1	1	1	1	0	0	0	1	0
GCF_003095295.1	1	1	1	1	1	1	1	1	1	0	0	0	0	1	1	1	1	1	0	0	0	0	0	1	1	1	1	1	0	0	0	0	1	0	0	0	1	1	1	1	1	1	1	1	0	0	0	1	0
GCF_003095315.1	1	1	1	1	1	1	1	1	1	0	0	0	0	1	1	1	1	1	1	0	0	0	0	1	1	1	1	1	0	0	0	0	1	0	0	0	0	1	1	1	1	1	1	1	0	0	0	1	0
GCF_008039625.1	1	1	1	1	1	1	1	1	1	0	0	0	0	1	1	1	1	1	0	0	0	0	0	1	1	1	1	1	0	0	0	0	1	0	0	0	1	1	1	1	1	1	1	1	0	0	0	1	1
GCF_008039645.1	1	1	1	1	1	1	1	1	1	0	0	0	0	1	1	1	1	1	1	0	0	0	0	1	1	1	1	1	0	0	0	0	1	0	0	0	1	1	1	1	1	1	1	1	0	0	0	1	0
GCF_008039665.1	1	1	1	1	1	1	1	1	1	0	0	0	0	1	1	1	1	1	0	0	0	0	0	1	1	1	1	1	0	0	0	0	1	0	0	0	1	1	1	1	1	1	1	1	0	0	0	1	1
GCF_008039715.1	1	1	1	1	1	1	1	1	1	0	0	0	0	1	1	1	1	1	1	0	0	0	0	1	1	1	1	1	0	0	0	0	1	0	0	0	1	1	1	1	1	1	1	1	0	0	0	1	0
GCF_008039735.1	1	1	1	1	1	1	1	1	1	0	0	0	0	1	1	1	1	1	1	0	0	0	0	1	1	1	1	1	0	0	0	0	1	0	0	0	1	1	1	1	1	1	1	1	0	0	0	1	0
GCF_008039745.1	1	1	1	1	1	1	1	1	1	0	0	0	0	1	1	1	1	1	0	0	0	0	0	1	1	1	1	1	0	0	0	0	1	0	0	0	1	1	1	1	1	1	1	1	0	0	0	1	1
GCF_008039795.1	1	1	1	1	1	1	1	1	1	0	0	0	0	1	1	1	1	1	1	0	0	0	0	1	1	1	1	1	0	0	0	0	1	0	0	0	1	1	1	1	1	1	1	1	0	0	0	1	0
GCF_008039825.1	1	1	1	1	1	1	1	1	1	0	0	0	0	1	1	1	1	1	0	0	0	0	0	1	1	1	1	1	0	0	0	0	1	0	0	0	1	1	1	1	1	1	1	1	0	0	0	1	0
SRR5486249	1	1	1	1	1	1	1	1	1	0	0	0	0	1	1	1	1	1	1	0	0	0	0	1	1	1	1	1	0	0	0	0	1	0	0	0	1	1	1	1	1	1	1	1	0	0	0	1	0
SRR5486254	1	1	1	1	1	1	1	1	1	0	0	0	0	1	1	1	1	1	1	1	0	0	0	1	1	1	1	1	0	0	0	0	0	0	0	0	0	1	1	1	1	1	1	1	0	0	0	1	0
SRR5486255	1	1	1	1	1	1	1	1	1	0	0	0	0	1	1	1	1	1	1	0	0	0	0	1	1	1	1	1	0	0	0	0	0	0	0	0	0	1	1	1	1	1	1	1	0	0	0	1	0
SRR5486263	1	1	1	1	1	1	1	1	1	0	0	0	0	1	1	1	1	1	1	0	0	0	0	1	1	1	1	1	0	0	0	0	1	0	0	0	1	1	1	1	1	1	1	1	0	0	0	1	0
SRR5486266	1	1	1	1	1	1	1	1	1	0	0	0	0	1	1	1	1	1	1	0	0	0	0	1	1	1	1	1	0	0	0	0	1	0	0	0	1	1	1	1	1	1	1	1	0	0	0	1	0
SRR5486267	1	1	1	1	1	1	1	1	1	0	0	0	0	1	1	1	1	1	1	0	0	0	0	1	1	1	1	1	0	0	0	0	1	0	0	0	1	1	1	1	1	1	1	1	0	0	0	1	0
SRR5486269	1	1	1	1	1	1	1	1	1	0	0	0	0	1	1	1	1	1	0	0	0	0	0	1	1	1	1	1	0	0	0	0	1	0	0	0	1	1	1	1	1	1	1	1	0	0	0	1	1
SRR5486270	1	1	1	1	1	1	1	1	1	0	0	0	0	1	1	1	1	1	0	0	0	0	0	1	1	1	1	1	0	0	0	0	1	0	0	0	1	1	1	1	1	1	1	1	0	0	0	1	1
SRR5486283	1	1	1	1	1	1	1	1	1	0	0	0	0	1	1	1	1	1	1	0	0	0	0	1	1	1	1	1	0	0	0	0	1	0	0	0	1	1	1	1	1	1	1	1	0	0	0	1	0
SRR5486284	1	1	1	1	1	1	1	1	1	0	0	0	0	1	1	1	1	1	1	1	0	0	0	1	1	1	1	1	0	0	0	0	0	0	0	0	0	1	1	1	1	1	1	1	0	0	0	1	0
SRR5486286	1	1	1	1	1	1	1	1	1	0	0	0	0	1	1	1	1	1	1	0	0	0	0	1	1	1	1	1	0	0	0	0	1	0	0	0	1	1	1	1	1	1	1	1	0	0	0	1	0
SRR5486291	1	1	1	1	1	1	1	1	1	0	0	0	0	1	1	1	1	1	1	0	0	0	0	1	1	1	1	1	0	0	0	0	1	0	0	0	1	1	1	1	1	1	1	1	0	0	0	0	0
SRR5486295	1	1	1	1	1	1	1	1	1	0	0	0	0	1	1	1	1	1	0	0	0	0	0	1	1	1	0	0	0	0	0	0	0	0	0	0	0	1	1	0	1	0	0	0	0	0	0	0	1
SRR5486297	1	1	1	1	1	1	1	1	1	0	0	0	0	1	1	1	1	1	1	0	0	0	0	1	1	1	1	1	0	0	0	0	1	0	0	0	1	1	1	1	1	1	1	1	0	1	0	1	0
SRR5486299	1	1	1	1	1	1	1	1	1	0	0	0	0	1	1	1	1	1	1	0	0	0	0	1	1	1	1	1	0	0	0	0	1	0	0	0	1	1	1	1	1	1	1	1	0	0	0	1	0
SRR5486300	1	1	1	1	1	1	1	1	1	0	0	0	0	1	1	1	1	1	1	0	0	0	0	1	1	1	1	1	0	0	0	0	1	0	0	0	1	1	1	1	1	1	1	1	0	0	0	1	0
SRR5486301	1	1	1	1	1	1	1	1	1	1	1	1	1	1	1	1	1	1	0	0	0	0	0	1	1	1	0	0	0	0	0	0	1	0	0	0	0	1	1	0	1	0	0	0	0	0	0	1	1
SRR5486302	1	1	1	1	1	1	1	1	1	0	0	0	0	1	1	1	1	1	1	1	0	0	0	1	1	1	1	1	0	0	0	0	0	0	0	0	0	1	1	1	1	1	1	1	0	0	0	1	0
SRR5486305	1	1	1	1	1	1	1	1	1	0	0	0	0	1	1	1	1	1	1	0	0	0	0	1	1	1	1	1	0	0	0	0	1	0	0	0	1	1	1	1	1	1	1	1	0	0	0	1	0
SRR5486306	1	1	1	1	1	1	1	1	1	0	0	0	0	1	1	1	1	1	1	1	0	0	0	1	1	1	1	1	0	0	0	0	0	0	0	0	0	1	1	1	1	1	1	1	0	0	0	1	0
SRR5486312	1	1	1	1	1	1	1	1	1	0	0	0	0	1	1	1	1	1	1	0	0	0	0	1	1	1	1	1	0	0	0	0	1	0	0	0	1	1	1	1	1	1	1	1	0	0	0	1	0
SRR5486314	1	1	1	1	1	1	1	1	1	0	0	0	0	1	1	1	1	1	1	0	0	0	0	1	1	1	1	0	0	0	0	0	1	0	0	0	1	1	1	1	1	1	1	1	0	0	0	1	0
SRR5486317	1	1	1	1	1	1	1	1	1	0	0	0	0	1	1	1	1	1	1	1	0	0	0	1	1	1	1	1	0	0	0	0	0	0	0	0	0	1	1	1	1	1	1	1	0	0	0	1	0
SRR5486320	1	1	1	1	1	1	1	1	1	0	0	0	0	1	1	1	1	1	1	0	0	0	0	1	1	1	1	1	0	0	0	0	1	0	0	0	1	1	1	1	1	1	1	1	0	0	0	1	0
SRR5486323	1	1	1	1	1	1	1	1	1	0	0	0	0	1	1	1	1	1	1	1	0	0	0	1	1	1	1	1	0	0	0	0	0	0	0	0	0	1	1	1	1	1	1	1	0	0	0	1	0
SRR5486329	1	1	1	1	1	1	1	1	1	0	0	0	0	1	1	1	1	1	1	0	0	0	0	1	1	1	1	1	0	0	0	0	1	0	0	0	1	1	1	1	1	1	1	1	0	0	0	1	0
SRR5486331	1	1	1	1	1	1	1	1	1	0	0	0	0	1	1	1	1	1	1	0	0	0	0	1	1	1	1	1	0	0	0	0	0	0	0	0	0	1	1	1	1	1	1	1	0	0	0	1	0
SRR5486332	1	1	1	1	1	1	1	1	1	0	0	0	0	1	1	1	1	1	1	1	0	0	0	1	1	1	1	1	0	0	0	0	0	0	0	0	0	1	1	1	1	1	0	1	0	0	0	1	0
SRR5486341	1	1	1	1	1	1	1	1	1	0	0	0	0	1	1	1	1	1	1	1	0	0	0	1	1	1	1	1	0	0	0	0	0	0	0	0	0	1	1	1	1	1	1	1	0	0	0	1	0
SRR5486343	1	1	1	1	1	1	1	1	1	0	0	0	0	1	1	1	1	1	1	0	0	0	0	1	1	1	1	1	0	0	0	0	1	0	0	0	1	1	1	1	1	1	1	1	0	0	0	1	0
SRR5486349	1	1	1	1	1	1	1	1	1	1	1	1	1	1	1	1	1	1	0	1	1	1	1	1	1	1	1	1	1	1	1	1	1	0	0	1	1	1	1	1	1	1	1	1	0	1	1	1	0
SRR5486350	1	1	1	1	1	1	1	1	1	0	0	0	0	1	1	1	1	1	1	0	0	0	0	1	1	1	1	1	0	0	0	0	1	0	0	0	1	1	1	1	1	1	1	1	0	0	0	1	0
SRR5486352	1	1	1	1	1	1	1	1	1	0	0	0	0	1	1	1	1	1	1	0	0	0	0	1	1	1	1	1	0	0	0	0	1	0	0	0	1	1	1	1	1	1	1	1	0	0	0	1	0
SRR5486356	1	1	1	1	1	1	1	1	1	0	0	0	0	1	1	1	1	1	0	0	0	0	0	1	1	1	1	1	0	0	0	0	1	0	0	0	1	1	1	1	1	1	1	1	0	0	0	1	0
SRR5486357	1	1	1	1	1	1	1	1	1	0	0	0	0	1	1	1	1	1	1	0	0	0	0	1	1	1	1	1	0	0	0	0	1	0	0	0	1	1	1	1	1	1	1	1	0	0	0	1	0
SRR5486359	1	1	1	1	1	1	1	1	1	0	0	0	0	1	1	1	1	1	1	0	0	0	0	1	1	1	1	1	0	0	0	0	1	0	0	0	1	1	1	1	1	1	1	1	0	1	0	1	0
SRR5486362	1	1	1	1	1	1	1	1	1	0	0	0	0	1	1	1	1	1	1	1	0	0	0	1	1	1	1	1	0	0	0	0	0	0	0	0	0	1	1	1	1	1	1	1	0	0	0	1	0
SRR5486364	1	1	1	1	1	1	1	1	1	0	0	0	0	1	1	1	1	1	1	0	0	0	0	1	1	1	1	1	0	0	0	0	1	0	0	0	1	1	1	1	1	1	1	1	0	0	0	1	0
SRR5486369	1	1	1	1	1	1	1	1	1	0	0	0	0	1	1	1	1	1	0	0	0	0	0	1	1	1	1	1	0	0	0	0	1	0	0	0	1	1	1	1	1	1	1	1	0	0	0	1	1
SRR5486370	1	1	1	1	1	1	1	1	1	0	0	0	0	1	1	1	1	1	0	0	0	0	0	1	1	1	1	1	0	0	0	0	1	0	0	0	1	1	1	1	1	1	1	1	0	0	0	1	1
SRR5486377	1	1	1	1	1	1	1	1	1	0	0	0	0	1	1	1	1	1	1	0	0	0	0	1	1	1	1	1	0	0	0	0	1	0	0	0	1	1	1	1	1	1	1	1	0	0	0	0	0
SRR5486378	1	1	1	1	1	1	1	1	1	0	0	0	0	1	1	1	1	1	1	0	0	0	0	1	1	1	1	1	0	0	0	0	1	0	0	0	1	1	1	1	1	1	1	1	0	0	0	1	0
SRR5486382	1	1	1	1	1	1	1	1	1	0	0	0	0	1	1	1	1	1	1	0	0	0	0	1	1	1	1	1	0	0	0	0	1	0	0	0	1	1	1	1	1	1	1	1	0	0	0	1	0
SRR5486384	1	1	1	1	1	1	1	1	1	0	0	0	0	1	1	1	1	1	1	0	0	0	0	1	1	1	1	1	0	0	0	0	0	0	0	0	0	1	1	1	1	1	1	1	0	0	0	1	0
SRR5486391	1	1	1	1	1	1	1	1	1	0	0	0	0	1	1	1	1	1	1	0	0	0	0	1	1	1	1	1	0	0	0	0	1	0	0	0	1	1	1	1	1	1	1	1	0	0	0	1	0
SRR5486393	1	1	1	1	1	1	1	1	1	0	0	0	0	1	1	1	1	1	1	0	0	0	0	1	1	1	1	1	0	0	0	0	1	0	0	0	1	1	1	1	1	1	1	1	0	0	0	1	0
SRR5486395	1	1	1	1	1	1	1	1	1	0	0	0	0	1	1	1	1	1	1	1	0	0	0	1	1	1	1	1	0	0	0	0	0	0	0	0	0	1	1	1	1	1	1	1	0	0	0	1	0
SRR5486398	1	1	1	1	1	1	1	1	1	0	0	0	0	1	1	1	1	1	1	0	0	0	0	1	1	1	1	1	0	0	0	0	1	0	0	0	1	1	1	1	1	1	1	1	0	0	0	1	0
	385	374	381	374	385	386	385	385	386	19	21	21	21	385	386	385	386	386	323	115	2	1	2	383	385	384	371	371	2	2	8	2	204	1	1	2	184	386	386	371	386	372	371	372	2	11	3	371	38
[truncated: 45 more columns]
